# Supplementary material for: Senescent fibro-adipogenic progenitors are potential drivers of pathology in inclusion body myositis
Source: Acta Neuropathol. 2023 Sep 29;146(5):725–45. doi: 10.1007/s00401-023-02637-2 (PMC10564677; doi:10.1007/s00401-023-02637-2)
Supplement: Supplementary file 1 — Supplementary file1 (XLSX 383 KB) [file 401_2023_2637_MOESM1_ESM.xlsx]

## Sheet: Sheet1
gene	p_val	avg_log2FC	pct.1	pct.2	p_val_adj	cluster
PTPRB	0	6.08401	0.622	0.018	0	Endothelial cells
MECOM	0	6.06571	0.539	0.014	0	Endothelial cells
BTNL9	0	5.6993	0.441	0.013	0	Endothelial cells
EMCN	0	5.62535	0.648	0.034	0	Endothelial cells
ANO2	0	5.46249	0.406	0.009	0	Endothelial cells
DACH1	0	5.27824	0.41	0.026	0	Endothelial cells
ADGRL4	0	5.232	0.331	0.006	0	Endothelial cells
CYYR1	0	5.20357	0.322	0.006	0	Endothelial cells
VWF	0	5.19413	0.461	0.016	0	Endothelial cells
FLT1	0	5.13344	0.399	0.014	0	Endothelial cells
CXorf36	0	5.11252	0.338	0.008	0	Endothelial cells
ABLIM3	0	5.047	0.465	0.032	0	Endothelial cells
ST6GALNAC3	0	4.97674	0.377	0.016	0	Endothelial cells
TEK	0	4.90041	0.261	0.005	0	Endothelial cells
RASGRF2	0	4.85046	0.352	0.017	0	Endothelial cells
ERG	0	4.84521	0.33	0.009	0	Endothelial cells
CR381670.1	0	4.72341	0.27	0.007	0	Endothelial cells
LNX1	0	4.6721	0.266	0.011	0	Endothelial cells
ITGA6	0	4.66935	0.452	0.033	0	Endothelial cells
PECAM1	0	4.65589	0.444	0.024	0	Endothelial cells
F8	0	4.64179	0.313	0.023	0	Endothelial cells
SHANK3	0	4.54602	0.366	0.022	0	Endothelial cells
LDB2	0	4.53716	0.553	0.049	0	Endothelial cells
CDH5	0	4.49716	0.275	0.01	0	Endothelial cells
SHROOM4	0	4.42258	0.278	0.013	0	Endothelial cells
ITGA1	0	4.35302	0.452	0.045	0	Endothelial cells
ADGRF5	0	4.27396	0.44	0.032	0	Endothelial cells
EGFL7	0	4.23643	0.37	0.028	0	Endothelial cells
A2M	0	4.15769	0.49	0.057	0	Endothelial cells
CSGALNACT1	0	4.05196	0.327	0.022	0	Endothelial cells
ARHGAP31	0	3.97783	0.307	0.022	0	Endothelial cells
ENG	0	3.87974	0.326	0.031	0	Endothelial cells
CAV1	0	3.7889	0.31	0.028	0	Endothelial cells
PREX2	0	3.76932	0.379	0.042	0	Endothelial cells
EPAS1	0	3.68929	0.338	0.039	0	Endothelial cells
EPB41L4A	0	3.61864	0.325	0.037	0	Endothelial cells
PITPNC1	0	3.49728	0.375	0.056	0	Endothelial cells
PLEKHG1	0	3.46845	0.271	0.023	0	Endothelial cells
HMCN1	0	3.29063	0.377	0.051	0	Endothelial cells
FLI1	0	3.27123	0.348	0.042	0	Endothelial cells
SPARCL1	0	3.27067	0.558	0.097	0	Endothelial cells
XAF1	0	3.18844	0.457	0.088	0	Endothelial cells
MYO10	7.94447e-304	3.58383	0.286	0.037	4.63448e-299	Endothelial cells
FBXL7	6.03691e-283	2.96605	0.443	0.095	3.52169e-278	Endothelial cells
AFDN	1.28972e-279	3.22892	0.415	0.086	7.52372e-275	Endothelial cells
GALNT18	1.65285e-274	3.47739	0.252	0.031	9.64209e-270	Endothelial cells
TACC1	1.23491e-273	2.76193	0.469	0.108	7.20396e-269	Endothelial cells
WARS	3.66721e-273	3.36846	0.294	0.043	2.1393e-268	Endothelial cells
PLCB4	5.32589e-268	2.86449	0.352	0.062	3.10691e-263	Endothelial cells
LRMDA	8.24134e-265	2.74601	0.466	0.11	4.80767e-260	Endothelial cells
PTPRM	1.90786e-253	2.67484	0.767	0.423	1.11297e-248	Endothelial cells
MCTP1	9.71044e-241	3.17033	0.32	0.057	5.66468e-236	Endothelial cells
MGLL	8.35665e-227	3.16077	0.351	0.073	4.87493e-222	Endothelial cells
SASH1	4.70423e-222	2.76964	0.409	0.099	2.74426e-217	Endothelial cells
TJP1	7.59909e-222	3.09994	0.429	0.114	4.433e-217	Endothelial cells
DOCK9	2.35869e-214	2.74604	0.389	0.092	1.37597e-209	Endothelial cells
ELMO1	9.77246e-213	2.40509	0.376	0.084	5.70086e-208	Endothelial cells
STOX2	4.32042e-212	3.40762	0.263	0.044	2.52036e-207	Endothelial cells
ABLIM1	3.28507e-205	2.31336	0.569	0.201	1.91638e-200	Endothelial cells
NRP1	1.66532e-203	2.59662	0.51	0.168	9.7148e-199	Endothelial cells
TTN	2.71674e-202	-2.10723	0.926	0.966	1.58484e-197	Endothelial cells
NEB	9.71656e-197	-1.91915	0.858	0.939	5.66825e-192	Endothelial cells
TRDN	7.89124e-195	-2.01078	0.591	0.831	4.60343e-190	Endothelial cells
DMD	3.37652e-189	-2.25535	0.551	0.818	1.96973e-184	Endothelial cells
ARHGAP29	6.88623e-189	2.94159	0.432	0.131	4.01715e-184	Endothelial cells
UTRN	1.27932e-167	2.12412	0.622	0.294	7.46305e-163	Endothelial cells
MALAT1	1.16656e-166	-0.734191	1	1	6.80525e-162	Endothelial cells
ATP2B4	3.76048e-163	2.58006	0.372	0.104	2.19372e-158	Endothelial cells
PKP4	2.78335e-162	2.88206	0.309	0.075	1.6237e-157	Endothelial cells
COL4A2	2.18952e-160	2.64501	0.277	0.06	1.27728e-155	Endothelial cells
MYBPC1	8.1417e-160	-1.76246	0.651	0.85	4.74954e-155	Endothelial cells
HLA-E	1.09097e-157	2.42719	0.325	0.08	6.3643e-153	Endothelial cells
RORA	2.49122e-143	-1.80547	0.391	0.744	1.45328e-138	Endothelial cells
FILIP1L	5.64228e-143	-2.20993	0.475	0.751	3.29148e-138	Endothelial cells
CARD8	9.81678e-142	2.6031	0.312	0.084	5.72672e-137	Endothelial cells
CTNNA3	2.85978e-141	-2.23371	0.341	0.686	1.66828e-136	Endothelial cells
ST6GAL1	1.27881e-140	2.50566	0.282	0.068	7.46008e-136	Endothelial cells
CMYA5	3.72431e-138	-1.73125	0.441	0.752	2.17261e-133	Endothelial cells
PRKG1	1.06573e-134	-2.43307	0.26	0.634	6.21703e-130	Endothelial cells
FRMD4A	1.89151e-134	1.89042	0.347	0.1	1.10343e-129	Endothelial cells
CACNA2D1	2.63133e-134	-2.05522	0.258	0.656	1.53501e-129	Endothelial cells
SYNE2	2.2049e-133	1.90765	0.57	0.273	1.28625e-128	Endothelial cells
HLA-B	7.0109e-132	1.96398	0.412	0.137	4.08988e-127	Endothelial cells
PLXDC2	7.01814e-132	1.85399	0.543	0.241	4.0941e-127	Endothelial cells
PDLIM3	7.84529e-132	-1.87471	0.339	0.695	4.57663e-127	Endothelial cells
HSPG2	4.04526e-131	2.0286	0.384	0.124	2.35984e-126	Endothelial cells
SGCD	2.20449e-129	-2.12784	0.225	0.631	1.28601e-124	Endothelial cells
CADPS2	5.96894e-129	2.40204	0.273	0.069	3.48204e-124	Endothelial cells
MLIP	9.99535e-129	-2.08259	0.227	0.632	5.83089e-124	Endothelial cells
NAV1	9.94725e-128	2.30472	0.289	0.076	5.80283e-123	Endothelial cells
MAGI1	1.28222e-127	2.52704	0.512	0.24	7.47996e-123	Endothelial cells
NLRP1	3.50214e-124	2.18582	0.256	0.062	2.04301e-119	Endothelial cells
DGKH	1.98055e-123	2.57416	0.255	0.063	1.15537e-118	Endothelial cells
SVIL	3.76144e-122	-1.78341	0.308	0.675	2.19427e-117	Endothelial cells
TCF4	1.17875e-118	1.85974	0.61	0.345	6.87636e-114	Endothelial cells
ARL15	4.94628e-118	2.71096	0.347	0.116	2.88546e-113	Endothelial cells
APP	4.17936e-115	2.21146	0.29	0.082	2.43807e-110	Endothelial cells
NEXN	3.30125e-114	-1.96601	0.219	0.602	1.92581e-109	Endothelial cells
RBFOX1	2.14436e-111	-2.06858	0.196	0.575	1.25093e-106	Endothelial cells
DENND2C	8.26775e-111	-2.1741	0.229	0.595	4.82307e-106	Endothelial cells
PDE4D	1.20058e-110	-1.82667	0.412	0.699	7.00371e-106	Endothelial cells
MYPN	2.73321e-109	-1.98649	0.212	0.585	1.59445e-104	Endothelial cells
AC241952.1	2.94248e-109	-2.50272	0.096	0.48	1.71653e-104	Endothelial cells
MIR133A1HG	6.44998e-108	-1.79742	0.372	0.692	3.76266e-103	Endothelial cells
SEC14L1	1.58758e-107	2.70311	0.292	0.092	9.2613e-103	Endothelial cells
PDE4DIP	6.37279e-106	-2.01073	0.169	0.546	3.71763e-101	Endothelial cells
RYR1	4.77214e-104	-1.562	0.353	0.675	2.78388e-99	Endothelial cells
MYOM1	7.37271e-104	-1.86923	0.249	0.603	4.30094e-99	Endothelial cells
PALLD	1.4435e-102	-1.62147	0.251	0.621	8.42083e-98	Endothelial cells
RIN2	2.95351e-102	2.32386	0.334	0.118	1.72296e-97	Endothelial cells
AGBL1	5.3945e-102	-2.83128	0.15	0.493	3.14694e-97	Endothelial cells
LHFPL6	1.25666e-101	1.80469	0.278	0.081	7.33086e-97	Endothelial cells
ADCY2	2.67472e-100	-2.09961	0.182	0.536	1.56032e-95	Endothelial cells
MYOT	2.938e-100	-1.7809	0.271	0.617	1.71391e-95	Endothelial cells
CHSY3	7.71462e-100	2.70897	0.268	0.081	4.5004e-95	Endothelial cells
PARP14	1.14301e-99	1.92351	0.301	0.095	6.66786e-95	Endothelial cells
FRYL	6.77626e-98	2.27984	0.413	0.184	3.953e-93	Endothelial cells
EPB41L2	8.87793e-96	1.98204	0.355	0.132	5.17903e-91	Endothelial cells
CAP2	5.88126e-93	-2.08903	0.141	0.489	3.43089e-88	Endothelial cells
SOX6	1.39738e-92	-2.02394	0.168	0.519	8.15176e-88	Endothelial cells
SPTBN1	1.17322e-91	1.6883	0.464	0.22	6.84407e-87	Endothelial cells
LDB3	1.66495e-91	-1.63227	0.263	0.599	9.71265e-87	Endothelial cells
MYO1E	1.6832e-91	2.10077	0.35	0.138	9.81911e-87	Endothelial cells
COL4A3	1.4375e-90	-2.25057	0.122	0.465	8.38581e-86	Endothelial cells
AKAP6	2.37422e-90	-2.29354	0.104	0.449	1.38502e-85	Endothelial cells
IGFBP7	6.9335e-90	1.68979	0.31	0.106	4.04473e-85	Endothelial cells
PPP2R3A	1.65755e-88	-2.01655	0.16	0.499	9.6695e-84	Endothelial cells
TIMP3	3.76361e-88	1.87151	0.285	0.094	2.19554e-83	Endothelial cells
UBE2E2	5.48318e-88	-1.54527	0.205	0.554	3.19867e-83	Endothelial cells
CD74	9.02202e-86	1.71128	0.274	0.088	5.26309e-81	Endothelial cells
ANK2	3.02955e-85	-2.17005	0.107	0.442	1.76732e-80	Endothelial cells
ZNF385D	4.05031e-85	1.94303	0.345	0.134	2.36279e-80	Endothelial cells
CPED1	1.11153e-83	-1.65816	0.229	0.557	6.48425e-79	Endothelial cells
DTNA	1.12717e-83	-1.43562	0.236	0.573	6.57543e-79	Endothelial cells
AMPD1	2.03542e-83	-1.94945	0.136	0.472	1.18738e-78	Endothelial cells
MIR99AHG	3.1909e-83	-1.92101	0.151	0.488	1.86145e-78	Endothelial cells
B2M	3.78344e-83	1.67994	0.379	0.154	2.20711e-78	Endothelial cells
TP63	7.7754e-82	-2.10702	0.129	0.452	4.53586e-77	Endothelial cells
RASAL2	2.88263e-81	2.13655	0.364	0.158	1.68161e-76	Endothelial cells
PHACTR2	3.83245e-81	1.95423	0.28	0.097	2.2357e-76	Endothelial cells
PEBP4	1.52854e-80	-2.43064	0.109	0.422	8.91691e-76	Endothelial cells
AGL	2.25408e-80	-1.74425	0.18	0.507	1.31494e-75	Endothelial cells
FOXP2	3.6704e-79	-2.26966	0.091	0.406	2.14117e-74	Endothelial cells
XIRP2	4.77401e-79	-1.62189	0.257	0.582	2.78497e-74	Endothelial cells
MYO18B	8.54039e-79	-1.86705	0.136	0.458	4.98212e-74	Endothelial cells
RBM24	1.23414e-78	-1.82034	0.144	0.466	7.19948e-74	Endothelial cells
RAPGEF1	1.49806e-78	2.22561	0.332	0.14	8.73907e-74	Endothelial cells
ARPP21	4.3551e-78	-2.45429	0.074	0.383	2.54059e-73	Endothelial cells
TNIK	5.34477e-78	-2.41272	0.078	0.387	3.11792e-73	Endothelial cells
PARD3	1.11171e-77	-1.9912	0.109	0.428	6.48529e-73	Endothelial cells
ANO5	1.96346e-75	-2.05067	0.105	0.416	1.14541e-70	Endothelial cells
SESN1	2.16847e-74	-1.87276	0.143	0.457	1.265e-69	Endothelial cells
EYA4	3.15892e-74	-1.97251	0.109	0.417	1.84279e-69	Endothelial cells
PPP1R12B	5.62643e-74	-1.52002	0.188	0.508	3.28223e-69	Endothelial cells
LRRC39	7.56888e-74	-2.19182	0.081	0.383	4.41538e-69	Endothelial cells
AC138904.3	3.18171e-73	-2.27752	0.08	0.378	1.85608e-68	Endothelial cells
OSBPL6	4.8579e-73	-2.48636	0.072	0.364	2.8339e-68	Endothelial cells
SETBP1	7.42906e-73	-1.9195	0.115	0.422	4.33381e-68	Endothelial cells
FAM160A1	3.32077e-71	-2.26828	0.086	0.38	1.93721e-66	Endothelial cells
MAST4	3.84847e-71	2.39033	0.259	0.095	2.24504e-66	Endothelial cells
DOCK4	7.23106e-71	2.05054	0.42	0.223	4.21831e-66	Endothelial cells
TACC2	4.25227e-70	-1.57466	0.146	0.457	2.4806e-65	Endothelial cells
TSHZ2	5.16711e-70	1.87329	0.27	0.098	3.01428e-65	Endothelial cells
APBB2	1.20444e-69	1.70824	0.346	0.153	7.0262e-65	Endothelial cells
SYNPO2	5.10223e-69	-1.99104	0.113	0.407	2.97644e-64	Endothelial cells
TBC1D4	6.62223e-69	-1.8038	0.13	0.428	3.86315e-64	Endothelial cells
PLCL1	2.10805e-68	-1.6638	0.162	0.457	1.22975e-63	Endothelial cells
PLCB1	1.09002e-67	1.60961	0.512	0.317	6.35872e-63	Endothelial cells
HIP1	4.06954e-67	1.7442	0.295	0.117	2.37401e-62	Endothelial cells
ANK3	1.09095e-66	-2.01751	0.116	0.405	6.36418e-62	Endothelial cells
THRB	1.09372e-66	-1.89328	0.096	0.382	6.38032e-62	Endothelial cells
TMTC1	1.63258e-66	2.01478	0.399	0.206	9.52383e-62	Endothelial cells
FGF13	2.09928e-66	-1.16294	0.188	0.488	1.22464e-61	Endothelial cells
HLA-C	5.69103e-66	1.57667	0.282	0.108	3.31992e-61	Endothelial cells
ANKRD23	1.91172e-65	-1.69807	0.127	0.423	1.11522e-60	Endothelial cells
MSI2	1.01362e-64	-1.62501	0.113	0.406	5.91307e-60	Endothelial cells
AC011287.1	1.52498e-64	-2.07591	0.133	0.408	8.89614e-60	Endothelial cells
ERBB4	3.37972e-64	-2.16027	0.104	0.376	1.97159e-59	Endothelial cells
ASB5	4.27364e-64	-2.06957	0.087	0.361	2.49307e-59	Endothelial cells
KCNQ5	7.14431e-63	-1.98622	0.182	0.46	4.16771e-58	Endothelial cells
AHNAK	9.15784e-63	1.10117	0.51	0.288	5.34232e-58	Endothelial cells
PPM1L	3.19463e-62	-2.12789	0.082	0.351	1.86362e-57	Endothelial cells
CECR2	3.86072e-62	-1.68213	0.105	0.385	2.25219e-57	Endothelial cells
FHIT	4.65263e-62	-1.71229	0.123	0.401	2.71416e-57	Endothelial cells
SLC36A2	4.73074e-62	-1.72004	0.143	0.424	2.75973e-57	Endothelial cells
SLC16A10	3.4313e-61	-1.88009	0.108	0.379	2.00168e-56	Endothelial cells
ZFPM2	4.96123e-61	-1.34035	0.246	0.535	2.89418e-56	Endothelial cells
MBNL1	6.49806e-61	-0.973468	0.544	0.76	3.79071e-56	Endothelial cells
FBXO32	9.78735e-61	-1.80409	0.183	0.455	5.70955e-56	Endothelial cells
BMPR1A	1.32639e-60	-2.15049	0.05	0.304	7.73763e-56	Endothelial cells
AKT3	1.40804e-60	1.66424	0.349	0.162	8.21395e-56	Endothelial cells
GNAQ	1.08154e-59	1.91647	0.323	0.151	6.30925e-55	Endothelial cells
ATP1A2	4.22324e-59	-1.22555	0.233	0.526	2.46367e-54	Endothelial cells
CACNA2D3	1.08423e-58	-2.18343	0.055	0.305	6.32497e-54	Endothelial cells
PPP1R3A	1.17987e-58	-2.1122	0.07	0.326	6.8829e-54	Endothelial cells
NEO1	2.1002e-58	-2.02322	0.061	0.315	1.22517e-53	Endothelial cells
CACNA1S	2.79799e-58	-1.57242	0.119	0.394	1.63224e-53	Endothelial cells
CADM2	4.11959e-58	-2.26432	0.132	0.391	2.40321e-53	Endothelial cells
PRR16	9.28055e-58	-2.11574	0.076	0.332	5.4139e-53	Endothelial cells
CLTCL1	1.632e-57	-1.76848	0.08	0.341	9.52044e-53	Endothelial cells
SLC20A2	6.50216e-57	-1.48198	0.108	0.375	3.7931e-52	Endothelial cells
GHR	1.06465e-56	-1.25002	0.195	0.471	6.21074e-52	Endothelial cells
NPHP1	1.29935e-56	-1.69029	0.104	0.364	7.57987e-52	Endothelial cells
STAC3	1.46512e-56	-1.41367	0.143	0.422	8.54692e-52	Endothelial cells
ACTN2	3.5541e-56	-1.47049	0.159	0.43	2.07332e-51	Endothelial cells
SP100	4.79818e-56	1.54793	0.284	0.12	2.79907e-51	Endothelial cells
PFKFB1	3.39978e-55	-2.36244	0.06	0.3	1.98329e-50	Endothelial cells
ABCC9	5.1428e-55	-1.95361	0.078	0.326	3.0001e-50	Endothelial cells
PDE7A	6.55734e-55	-1.61546	0.107	0.364	3.82529e-50	Endothelial cells
ATP2A1	6.94796e-55	-1.38156	0.331	0.579	4.05316e-50	Endothelial cells
BEST3	7.78523e-55	-2.32153	0.06	0.299	4.54159e-50	Endothelial cells
NEAT1	2.58852e-54	-0.635743	0.796	0.918	1.51004e-49	Endothelial cells
AC020909.2	2.61475e-54	-0.983334	0.313	0.606	1.52534e-49	Endothelial cells
PDZRN3	4.54929e-54	-1.75404	0.09	0.339	2.65388e-49	Endothelial cells
PLCL2	5.33087e-54	-1.20534	0.158	0.426	3.10982e-49	Endothelial cells
SGCG	6.34406e-54	-1.71477	0.103	0.357	3.70087e-49	Endothelial cells
TRIM54	1.05757e-53	-1.17127	0.175	0.455	6.16943e-49	Endothelial cells
JPH1	7.00035e-53	-1.85624	0.106	0.353	4.08373e-48	Endothelial cells
ARGLU1	1.4377e-52	1.35731	0.556	0.41	8.38696e-48	Endothelial cells
PALMD	6.93474e-52	1.61625	0.444	0.281	4.04545e-47	Endothelial cells
LINC01091	9.15497e-52	-2.25027	0.098	0.332	5.34065e-47	Endothelial cells
ESR1	1.839e-51	-2.12355	0.059	0.289	1.0728e-46	Endothelial cells
MAST2	4.88391e-51	-1.34268	0.141	0.396	2.84908e-46	Endothelial cells
ARHGAP6	4.98168e-51	-2.07317	0.075	0.308	2.90611e-46	Endothelial cells
EBF1	7.39967e-51	0.799914	0.288	0.12	4.31667e-46	Endothelial cells
ASAP1	9.31633e-51	1.55854	0.352	0.183	5.43478e-46	Endothelial cells
EGF	1.84509e-50	-2.00921	0.069	0.298	1.07635e-45	Endothelial cells
CLCN1	1.94729e-50	-1.93096	0.05	0.275	1.13597e-45	Endothelial cells
FILIP1	2.22302e-50	-1.05328	0.214	0.487	1.29682e-45	Endothelial cells
UBE2G1	2.4616e-50	-1.39708	0.146	0.4	1.436e-45	Endothelial cells
RCAN2	3.23262e-50	-2.36623	0.056	0.277	1.88578e-45	Endothelial cells
PATJ	1.02637e-49	-1.53418	0.148	0.396	5.9874e-45	Endothelial cells
LMO7	1.2751e-49	-1.57795	0.098	0.342	7.43843e-45	Endothelial cells
NRAP	4.90947e-49	-1.43607	0.137	0.386	2.86399e-44	Endothelial cells
NOS1	2.53377e-48	-2.07554	0.068	0.29	1.4781e-43	Endothelial cells
FSD2	1.07611e-47	-1.84048	0.072	0.295	6.2776e-43	Endothelial cells
CALD1	1.11496e-47	1.17316	0.314	0.147	6.50421e-43	Endothelial cells
OBSCN	2.59559e-47	-0.994209	0.328	0.582	1.51416e-42	Endothelial cells
SLC7A2	3.44998e-47	-1.61291	0.09	0.321	2.01258e-42	Endothelial cells
MYOZ1	4.71383e-47	-1.29935	0.136	0.382	2.74986e-42	Endothelial cells
MYOM2	5.35573e-47	-1.71671	0.058	0.275	3.12432e-42	Endothelial cells
MACROD2	5.40562e-47	-1.57005	0.137	0.374	3.15342e-42	Endothelial cells
RNF150	8.8142e-47	-2.26506	0.052	0.261	5.14185e-42	Endothelial cells
PDLIM5	1.12985e-46	-1.00723	0.366	0.595	6.59107e-42	Endothelial cells
USP54	2.046e-46	-1.31437	0.192	0.434	1.19355e-41	Endothelial cells
SAMD4A	1.57372e-45	-1.01024	0.198	0.452	9.18046e-41	Endothelial cells
TMEM161B-AS1	2.12756e-45	-1.60767	0.116	0.343	1.24113e-40	Endothelial cells
SRL	2.40637e-45	-1.59041	0.073	0.293	1.40378e-40	Endothelial cells
ABCA5	1.04735e-44	-1.52819	0.097	0.321	6.10982e-40	Endothelial cells
TMEM38A	1.3772e-44	-1.62558	0.09	0.312	8.03406e-40	Endothelial cells
GPATCH8	1.39097e-44	-0.997496	0.285	0.534	8.11438e-40	Endothelial cells
VWA8	4.05101e-44	-1.15506	0.164	0.403	2.3632e-39	Endothelial cells
LIFR	5.36588e-44	1.85646	0.309	0.162	3.13024e-39	Endothelial cells
ART3	7.2279e-44	-1.4167	0.118	0.353	4.21647e-39	Endothelial cells
MYLK2	9.82857e-44	-1.70469	0.069	0.278	5.73359e-39	Endothelial cells
KIF1B	1.28739e-43	-0.875948	0.272	0.534	7.51013e-39	Endothelial cells
CLIP1	1.54931e-43	-1.07652	0.195	0.439	9.03807e-39	Endothelial cells
LRRC2	1.55076e-43	-1.62762	0.084	0.299	9.04652e-39	Endothelial cells
TRPS1	2.20648e-43	-1.65786	0.052	0.256	1.28717e-38	Endothelial cells
PRKN	1.14403e-42	-0.960991	0.256	0.503	6.67382e-38	Endothelial cells
KCNMA1	1.84555e-42	-1.81741	0.06	0.262	1.07662e-37	Endothelial cells
ACYP2	2.52841e-42	-1.16739	0.168	0.402	1.47497e-37	Endothelial cells
RHOBTB1	3.61143e-42	-1.49208	0.137	0.366	2.10676e-37	Endothelial cells
SLC25A12	5.30566e-42	-1.4101	0.087	0.299	3.09511e-37	Endothelial cells
PCNT	5.94806e-42	-1.25541	0.151	0.382	3.46986e-37	Endothelial cells
KLHL31	6.03795e-42	-1.63498	0.058	0.26	3.5223e-37	Endothelial cells
ASB15	6.8894e-42	-1.29276	0.1	0.32	4.019e-37	Endothelial cells
KBTBD12	9.54017e-42	-1.94629	0.058	0.256	5.56535e-37	Endothelial cells
TMEM131L	1.44102e-41	-1.29818	0.101	0.319	8.40631e-37	Endothelial cells
ANKS1B	5.01894e-41	-1.99086	0.076	0.275	2.92785e-36	Endothelial cells
SNHG14	5.65625e-41	-1.38995	0.124	0.338	3.29963e-36	Endothelial cells
ZBTB20	6.89081e-41	-0.59554	0.672	0.809	4.01982e-36	Endothelial cells
PHKG1	1.79188e-40	-1.6135	0.059	0.258	1.04531e-35	Endothelial cells
CAMK2D	2.42914e-40	-0.927949	0.245	0.484	1.41706e-35	Endothelial cells
HDAC9	4.25513e-40	-1.46145	0.122	0.337	2.48227e-35	Endothelial cells
RUNX1T1	1.23199e-39	1.42666	0.293	0.15	7.18691e-35	Endothelial cells
ATP1B1	1.90963e-39	-1.45852	0.086	0.287	1.114e-34	Endothelial cells
MAP3K20	3.19741e-39	-0.93146	0.183	0.412	1.86524e-34	Endothelial cells
MICU1	3.73617e-39	-1.0619	0.164	0.389	2.17953e-34	Endothelial cells
ALPK3	4.35128e-39	-1.38736	0.104	0.314	2.53837e-34	Endothelial cells
TNKS2	6.87943e-39	-1.11914	0.121	0.339	4.01318e-34	Endothelial cells
ATXN1	1.16611e-38	-0.931798	0.226	0.464	6.80265e-34	Endothelial cells
TNNT3	1.38135e-38	-0.83457	0.527	0.739	8.05825e-34	Endothelial cells
ARHGAP10	1.74992e-38	-1.65836	0.08	0.277	1.02084e-33	Endothelial cells
MEF2C-AS1	1.91499e-38	-1.32522	0.109	0.31	1.11713e-33	Endothelial cells
PYGM	1.97255e-38	-0.889761	0.249	0.493	1.15071e-33	Endothelial cells
PPP1R9A	2.85497e-38	-1.50852	0.069	0.262	1.66548e-33	Endothelial cells
SYNE1	3.05465e-38	1.42449	0.49	0.38	1.78196e-33	Endothelial cells
RPL3L	3.54842e-38	-1.46634	0.072	0.268	2.07001e-33	Endothelial cells
N4BP2L2	9.11285e-38	-0.758008	0.328	0.569	5.31607e-33	Endothelial cells
MUC20-OT1	2.23455e-37	-1.17118	0.153	0.367	1.30355e-32	Endothelial cells
PHTF2	7.22317e-37	-1.08963	0.146	0.361	4.21371e-32	Endothelial cells
MACF1	8.42286e-37	1.14612	0.5	0.368	4.91356e-32	Endothelial cells
FGGY	9.7048e-37	-1.27909	0.103	0.303	5.66139e-32	Endothelial cells
PGM1	5.09062e-36	-1.41544	0.079	0.269	2.96967e-31	Endothelial cells
GPI	5.72044e-36	-1.70596	0.07	0.253	3.33708e-31	Endothelial cells
ANK1	6.06281e-36	-1.37685	0.081	0.272	3.5368e-31	Endothelial cells
PLCD4	7.03053e-36	-1.21202	0.087	0.28	4.10133e-31	Endothelial cells
PTK2	9.00262e-36	1.45045	0.42	0.293	5.25177e-31	Endothelial cells
LIMCH1	1.02154e-35	-0.772155	0.342	0.553	5.95924e-31	Endothelial cells
MYBPC2	1.10026e-35	-1.25358	0.233	0.436	6.4185e-31	Endothelial cells
RBFOX2	4.19493e-35	-0.775198	0.32	0.547	2.44715e-30	Endothelial cells
PRKCH	9.48482e-35	1.39372	0.319	0.182	5.53307e-30	Endothelial cells
MYLK4	1.05858e-34	-1.71072	0.081	0.262	6.17533e-30	Endothelial cells
TMEM233	1.16687e-34	-1.64474	0.106	0.293	6.80705e-30	Endothelial cells
BICC1	1.6453e-34	-1.89018	0.084	0.259	9.59805e-30	Endothelial cells
FBXL17	1.93103e-34	-1.02093	0.217	0.43	1.12649e-29	Endothelial cells
DAPK2	5.88472e-34	-0.910847	0.235	0.452	3.43291e-29	Endothelial cells
NKTR	6.15215e-34	1.15736	0.519	0.408	3.58892e-29	Endothelial cells
LMOD2	6.51804e-34	-1.41166	0.1	0.286	3.80236e-29	Endothelial cells
MYL1	6.79177e-34	-0.878804	0.368	0.599	3.96205e-29	Endothelial cells
EXOC4	9.79898e-34	-0.777404	0.286	0.509	5.71634e-29	Endothelial cells
ZFHX3	1.97158e-33	-1.272	0.09	0.275	1.15014e-28	Endothelial cells
CASQ1	2.15361e-33	-1.07565	0.132	0.333	1.25633e-28	Endothelial cells
UBR3	9.86073e-33	-0.77644	0.206	0.423	5.75235e-28	Endothelial cells
FAM189A2	1.13462e-32	-1.34471	0.078	0.255	6.61892e-28	Endothelial cells
MIR1-1HG	1.82397e-32	-0.841835	0.268	0.486	1.06403e-27	Endothelial cells
PFKM	2.2158e-32	-0.882978	0.15	0.356	1.29261e-27	Endothelial cells
USP13	2.52051e-32	-1.33725	0.078	0.253	1.47037e-27	Endothelial cells
PBX1	2.5778e-32	-0.797637	0.166	0.373	1.50378e-27	Endothelial cells
SSH2	2.79072e-32	-0.764663	0.26	0.48	1.62799e-27	Endothelial cells
ECHDC2	2.8755e-32	-1.10836	0.099	0.288	1.67745e-27	Endothelial cells
ADK	3.58444e-32	-1.08851	0.109	0.296	2.09102e-27	Endothelial cells
ATP2A2	5.35744e-32	-1.2421	0.254	0.442	3.12532e-27	Endothelial cells
ABLIM2	5.4706e-32	-1.24964	0.128	0.316	3.19133e-27	Endothelial cells
INPP4B	7.27111e-32	-1.52054	0.104	0.28	4.24168e-27	Endothelial cells
MNAT1	8.0749e-32	-1.17019	0.081	0.256	4.71057e-27	Endothelial cells
MEF2C	1.30073e-31	-0.757087	0.549	0.688	7.58796e-27	Endothelial cells
FRY	1.69279e-31	1.27311	0.326	0.194	9.87507e-27	Endothelial cells
TEAD1	2.79497e-31	-0.852233	0.162	0.36	1.63048e-26	Endothelial cells
LAMA2	3.80003e-31	-1.58538	0.166	0.356	2.21678e-26	Endothelial cells
THRAP3	5.2316e-31	-0.902486	0.146	0.342	3.05191e-26	Endothelial cells
USP53	2.0447e-30	-1.0137	0.146	0.336	1.1928e-25	Endothelial cells
GTF2IRD1	3.51581e-30	-0.997731	0.091	0.266	2.05098e-25	Endothelial cells
DCAF6	6.61606e-30	-1.09146	0.13	0.313	3.85955e-25	Endothelial cells
UNC13B	1.08749e-29	-0.916032	0.159	0.348	6.34397e-25	Endothelial cells
DLG2	1.39662e-29	-0.82456	0.262	0.464	8.1473e-25	Endothelial cells
SCN4A	1.41053e-29	-1.10025	0.109	0.286	8.22849e-25	Endothelial cells
ABCC5	1.5807e-29	-0.931576	0.133	0.319	9.22117e-25	Endothelial cells
CELF2	1.65401e-29	-1.36247	0.113	0.288	9.64881e-25	Endothelial cells
TRIM7	2.32248e-29	-1.10408	0.097	0.269	1.35484e-24	Endothelial cells
NAALADL2	2.71786e-29	-0.898087	0.183	0.37	1.58549e-24	Endothelial cells
CASTOR3	3.4159e-29	-1.1927	0.084	0.252	1.9927e-24	Endothelial cells
CDC42BPA	4.20471e-29	1.23049	0.437	0.325	2.45286e-24	Endothelial cells
MAP4	4.32887e-29	-0.596457	0.413	0.601	2.52529e-24	Endothelial cells
TPM3	5.00556e-29	-1.20494	0.24	0.418	2.92005e-24	Endothelial cells
FLRT2	5.03482e-29	-1.30274	0.129	0.301	2.93711e-24	Endothelial cells
FCHSD2	6.64411e-29	1.35716	0.334	0.21	3.87591e-24	Endothelial cells
CEP112	7.79843e-29	1.47948	0.298	0.18	4.54929e-24	Endothelial cells
MED13	1.60127e-28	-0.696102	0.137	0.326	9.34117e-24	Endothelial cells
BACH2	1.7821e-28	-0.960433	0.186	0.374	1.03961e-23	Endothelial cells
SPPL2A	2.94999e-28	-0.958129	0.126	0.303	1.7209e-23	Endothelial cells
MCU	3.06875e-28	-0.948571	0.141	0.322	1.79018e-23	Endothelial cells
MT-RNR2	3.78437e-28	0.620475	0.809	0.75	2.20765e-23	Endothelial cells
CKMT2	4.72858e-28	-1.18841	0.094	0.259	2.75847e-23	Endothelial cells
CLASP1	9.83566e-28	-0.748493	0.228	0.43	5.73773e-23	Endothelial cells
CORO6	1.27151e-27	-0.837647	0.186	0.381	7.41748e-23	Endothelial cells
CAB39	1.28839e-27	-0.92285	0.126	0.303	7.51596e-23	Endothelial cells
OSBPL9	2.43961e-27	-0.69564	0.169	0.362	1.42317e-22	Endothelial cells
SMAD3	2.87045e-27	-1.02477	0.109	0.277	1.67451e-22	Endothelial cells
STIM1	2.91499e-27	-0.746003	0.171	0.358	1.70049e-22	Endothelial cells
PPFIBP1	2.95604e-27	1.5932	0.31	0.195	1.72444e-22	Endothelial cells
CD36	6.07859e-27	1.49789	0.523	0.451	3.54601e-22	Endothelial cells
EIF4E2	6.85114e-27	-1.06526	0.096	0.259	3.99668e-22	Endothelial cells
NIPSNAP2	7.19158e-27	-0.978313	0.114	0.284	4.19528e-22	Endothelial cells
TNNI2	9.3532e-27	-0.945738	0.158	0.335	5.45628e-22	Endothelial cells
AKAP9	1.20235e-26	-0.471309	0.359	0.579	7.01402e-22	Endothelial cells
ENO3	1.5316e-26	-0.777158	0.253	0.449	8.93474e-22	Endothelial cells
R3HDM2	1.6351e-26	-0.752308	0.127	0.301	9.53854e-22	Endothelial cells
EFCAB2	2.29466e-26	-1.00393	0.093	0.252	1.33861e-21	Endothelial cells
LRRFIP2	2.51541e-26	-0.777039	0.182	0.37	1.46739e-21	Endothelial cells
VPS13A	3.86099e-26	-0.757772	0.148	0.327	2.25235e-21	Endothelial cells
DES	5.60985e-26	-0.761824	0.144	0.322	3.27256e-21	Endothelial cells
MYH1	7.3122e-26	-1.45117	0.35	0.522	4.26564e-21	Endothelial cells
XPO4	8.95986e-26	-1.05015	0.116	0.28	5.22682e-21	Endothelial cells
MLXIP	1.15147e-25	-0.670668	0.111	0.279	6.71723e-21	Endothelial cells
BCL6	1.63116e-25	-1.09012	0.106	0.267	9.51551e-21	Endothelial cells
SNX1	1.68245e-25	-1.07316	0.101	0.259	9.81476e-21	Endothelial cells
EXT1	1.73679e-25	1.33204	0.292	0.18	1.01317e-20	Endothelial cells
DEPTOR	1.79842e-25	-0.609031	0.179	0.364	1.04913e-20	Endothelial cells
DENND5B	2.94234e-25	-0.929948	0.104	0.264	1.71644e-20	Endothelial cells
FKBP5	3.21968e-25	-1.32623	0.195	0.368	1.87823e-20	Endothelial cells
SLC7A6	1.02522e-24	-0.953634	0.095	0.25	5.98072e-20	Endothelial cells
CHCHD3	1.09918e-24	-0.605742	0.098	0.259	6.41215e-20	Endothelial cells
CLIC5	1.92075e-24	1.6113	0.337	0.236	1.12049e-19	Endothelial cells
ZNF106	2.04429e-24	-0.688556	0.134	0.304	1.19255e-19	Endothelial cells
NT5C2	2.95024e-24	-0.632095	0.173	0.349	1.72105e-19	Endothelial cells
SPIDR	4.3418e-24	1.09034	0.326	0.211	2.53283e-19	Endothelial cells
FOXN3	5.0238e-24	1.35959	0.322	0.216	2.93069e-19	Endothelial cells
CRYAB	8.66243e-24	-1.05007	0.14	0.298	5.05332e-19	Endothelial cells
UTY	9.47575e-24	-0.895666	0.106	0.258	5.52777e-19	Endothelial cells
FXR1	1.03065e-23	-0.825026	0.098	0.25	6.01241e-19	Endothelial cells
PEAK1	1.18791e-23	1.29599	0.375	0.274	6.92978e-19	Endothelial cells
KAT6B	2.85356e-23	-0.777028	0.143	0.304	1.66465e-18	Endothelial cells
ANAPC16	2.94767e-23	-0.99632	0.114	0.267	1.71955e-18	Endothelial cells
LCOR	3.9097e-23	-0.733735	0.127	0.285	2.28076e-18	Endothelial cells
FAM214A	5.43952e-23	-0.579728	0.161	0.326	3.1732e-18	Endothelial cells
AKAP13	5.58528e-23	-0.584653	0.254	0.448	3.25823e-18	Endothelial cells
KLHL24	5.58994e-23	-0.624389	0.125	0.286	3.26095e-18	Endothelial cells
GAB1	5.73227e-23	-0.731586	0.141	0.301	3.34398e-18	Endothelial cells
DST	7.03919e-23	-0.493244	0.531	0.691	4.10638e-18	Endothelial cells
RCOR3	9.31307e-23	-0.614712	0.154	0.325	5.43287e-18	Endothelial cells
TPD52L1	9.38397e-23	-0.497737	0.165	0.337	5.47424e-18	Endothelial cells
RFX7	1.02806e-22	-0.523129	0.211	0.391	5.99727e-18	Endothelial cells
AUTS2	1.2146e-22	1.33799	0.334	0.228	7.08548e-18	Endothelial cells
NDRG2	1.64124e-22	-0.807636	0.121	0.275	9.57433e-18	Endothelial cells
CDK8	1.69177e-22	-0.962096	0.118	0.268	9.8691e-18	Endothelial cells
TMEM131	1.80496e-22	-0.648258	0.187	0.36	1.05294e-17	Endothelial cells
FHL1	2.04897e-22	-0.562049	0.403	0.596	1.19529e-17	Endothelial cells
PNISR	4.38805e-22	-0.504236	0.376	0.588	2.55981e-17	Endothelial cells
TTN-AS1	4.59517e-22	-0.423934	0.274	0.473	2.68064e-17	Endothelial cells
IMMP2L	4.69342e-22	-0.482677	0.264	0.446	2.73795e-17	Endothelial cells
SLMAP	4.69946e-22	-0.652109	0.143	0.305	2.74148e-17	Endothelial cells
FOXO3	5.64282e-22	-0.801871	0.148	0.307	3.2918e-17	Endothelial cells
PPP3CB	1.07689e-21	-0.674571	0.158	0.32	6.28212e-17	Endothelial cells
CACNB1	1.2359e-21	-0.716959	0.119	0.274	7.20973e-17	Endothelial cells
RAB10	2.30581e-21	-0.40337	0.179	0.348	1.34512e-16	Endothelial cells
TSC22D1	2.38474e-21	-0.95894	0.109	0.252	1.39116e-16	Endothelial cells
WDPCP	5.87479e-21	-0.736308	0.201	0.363	3.42712e-16	Endothelial cells
ACTN3	8.42388e-21	-0.948091	0.128	0.272	4.91415e-16	Endothelial cells
CPEB3	8.49502e-21	-0.649428	0.121	0.268	4.95566e-16	Endothelial cells
PLA2G4C	1.12532e-20	-0.648762	0.143	0.296	6.56464e-16	Endothelial cells
XIST	1.31796e-20	0.793769	0.386	0.261	7.68844e-16	Endothelial cells
TPM2	1.4333e-20	-0.47209	0.336	0.536	8.3613e-16	Endothelial cells
VPS8	1.65311e-20	-0.678581	0.126	0.274	9.6436e-16	Endothelial cells
UBE2H	1.7347e-20	-0.510111	0.137	0.292	1.01196e-15	Endothelial cells
SLC25A36	3.06144e-20	-0.688088	0.145	0.295	1.78592e-15	Endothelial cells
MTMR3	5.39668e-20	-0.637741	0.113	0.256	3.1482e-15	Endothelial cells
ASPH	6.02416e-20	-0.439553	0.177	0.341	3.51425e-15	Endothelial cells
ZNF438	1.49511e-19	-0.670431	0.116	0.258	8.72185e-15	Endothelial cells
TNRC6A	3.36694e-19	-0.39132	0.222	0.397	1.96414e-14	Endothelial cells
EPC1	3.75971e-19	-0.486681	0.179	0.338	2.19326e-14	Endothelial cells
ZCCHC11	5.73747e-19	-0.432578	0.217	0.388	3.34701e-14	Endothelial cells
PTPN4	5.87238e-19	-0.527767	0.121	0.261	3.42571e-14	Endothelial cells
NFATC3	5.96687e-19	-0.56158	0.133	0.277	3.48084e-14	Endothelial cells
ATP8A1	1.07207e-18	-0.448276	0.15	0.3	6.254e-14	Endothelial cells
TNNT1	1.19072e-18	-1.03027	0.56	0.669	6.94618e-14	Endothelial cells
DLG1	1.76964e-18	-0.426871	0.156	0.306	1.03233e-13	Endothelial cells
KALRN	1.97719e-18	1.49703	0.274	0.187	1.15342e-13	Endothelial cells
GBF1	2.86925e-18	-0.353492	0.168	0.32	1.67381e-13	Endothelial cells
ARID1B	4.34957e-18	-0.435096	0.27	0.436	2.53737e-13	Endothelial cells
TMCC1	5.54704e-18	-0.463861	0.17	0.322	3.23592e-13	Endothelial cells
NR3C1	5.72865e-18	-0.355823	0.243	0.414	3.34186e-13	Endothelial cells
TTC28	7.45721e-18	1.12849	0.378	0.293	4.35024e-13	Endothelial cells
UVRAG	7.47706e-18	1.41224	0.265	0.179	4.36182e-13	Endothelial cells
PKM	7.49495e-18	-0.762543	0.129	0.263	4.37225e-13	Endothelial cells
TDRD3	8.11815e-18	-0.42065	0.142	0.29	4.7358e-13	Endothelial cells
NRDC	1.10236e-17	-0.43578	0.131	0.273	6.43074e-13	Endothelial cells
C9orf3	1.89411e-17	-0.359857	0.222	0.386	1.10495e-12	Endothelial cells
MYH2	2.72029e-17	-1.16569	0.384	0.508	1.58691e-12	Endothelial cells
MKL2	2.8698e-17	1.34288	0.346	0.268	1.67413e-12	Endothelial cells
CUX1	4.10461e-17	-0.615994	0.165	0.306	2.39447e-12	Endothelial cells
CKM	4.19213e-17	-0.478725	0.301	0.478	2.44552e-12	Endothelial cells
TRAPPC9	5.56215e-17	-0.574947	0.132	0.265	3.24474e-12	Endothelial cells
RNPC3	5.66635e-17	-0.477928	0.119	0.25	3.30552e-12	Endothelial cells
HMGB1	5.8694e-17	-0.43243	0.159	0.301	3.42398e-12	Endothelial cells
PPP3CC	6.85289e-17	-0.4546	0.171	0.313	3.9977e-12	Endothelial cells
CEP350	7.64084e-17	-0.44688	0.254	0.415	4.45736e-12	Endothelial cells
FMNL2	1.10542e-16	-0.516663	0.165	0.308	6.44857e-12	Endothelial cells
PCMTD1	1.12472e-16	-0.487992	0.171	0.314	6.56118e-12	Endothelial cells
DYSF	1.26042e-16	-0.564183	0.134	0.264	7.3528e-12	Endothelial cells
ATP9B	2.35397e-16	-0.273953	0.149	0.286	1.37321e-11	Endothelial cells
LPP	2.53705e-16	-0.402097	0.322	0.489	1.48001e-11	Endothelial cells
KANTR	4.22515e-16	-0.54537	0.152	0.284	2.46478e-11	Endothelial cells
KIF13A	6.26407e-16	-0.27877	0.266	0.429	3.65421e-11	Endothelial cells
GBE1	1.80306e-15	-0.294879	0.317	0.48	1.05183e-10	Endothelial cells
USP15	2.043e-15	-0.329389	0.197	0.341	1.1918e-10	Endothelial cells
COMMD1	2.86701e-15	-0.356336	0.134	0.26	1.6725e-10	Endothelial cells
NSMCE2	4.72993e-15	-0.282414	0.169	0.305	2.75925e-10	Endothelial cells
RBPJ	5.14001e-15	-1.16298	0.153	0.274	2.99847e-10	Endothelial cells
CSDE1	5.47396e-15	-0.395118	0.155	0.288	3.19329e-10	Endothelial cells
OGT	5.62962e-15	-0.419424	0.195	0.338	3.2841e-10	Endothelial cells
FOXP1	5.97478e-15	1.02482	0.393	0.326	3.48545e-10	Endothelial cells
ZHX3	7.5166e-15	1.47532	0.272	0.194	4.38488e-10	Endothelial cells
KMT2C	8.42033e-15	-0.356664	0.301	0.46	4.91208e-10	Endothelial cells
CAMKMT	1.0013e-14	-0.335304	0.148	0.276	5.8412e-10	Endothelial cells
ANKRD17	1.07084e-14	-0.372152	0.222	0.366	6.24684e-10	Endothelial cells
RAPGEF2	1.09421e-14	1.28713	0.308	0.233	6.38317e-10	Endothelial cells
TNPO1	1.12264e-14	-0.401131	0.131	0.257	6.54906e-10	Endothelial cells
TTC3	1.19356e-14	-0.386359	0.208	0.348	6.96277e-10	Endothelial cells
UACA	1.4954e-14	0.88195	0.51	0.469	8.72356e-10	Endothelial cells
COA1	1.8461e-14	-0.442124	0.143	0.268	1.07694e-09	Endothelial cells
ASH1L	2.76509e-14	-0.252343	0.301	0.468	1.61304e-09	Endothelial cells
UBR5	5.18139e-14	-0.355399	0.199	0.337	3.02262e-09	Endothelial cells
RALGAPA1	5.4953e-14	-0.30311	0.226	0.369	3.20574e-09	Endothelial cells
PER3	5.56628e-14	-0.431697	0.177	0.305	3.24714e-09	Endothelial cells
ELF2	7.60235e-14	-0.337424	0.27	0.422	4.43491e-09	Endothelial cells
SIK3	8.98674e-14	-0.349606	0.202	0.332	5.2425e-09	Endothelial cells
GLG1	1.01398e-13	-0.436772	0.183	0.315	5.91516e-09	Endothelial cells
ACACB	1.14429e-13	-0.450678	0.181	0.313	6.67532e-09	Endothelial cells
RAB7A	1.26838e-13	-0.421301	0.142	0.259	7.39925e-09	Endothelial cells
BMPR2	1.35558e-13	1.14959	0.308	0.237	7.90792e-09	Endothelial cells
GOLGA4	2.57377e-13	-0.262325	0.266	0.414	1.50144e-08	Endothelial cells
DLEU2	2.62176e-13	-0.301899	0.331	0.487	1.52943e-08	Endothelial cells
MT-CO1	3.51478e-13	0.586767	0.488	0.404	2.05038e-08	Endothelial cells
WDR70	3.95604e-13	-0.283299	0.168	0.293	2.30779e-08	Endothelial cells
ZCCHC7	3.98544e-13	-0.541994	0.142	0.255	2.32495e-08	Endothelial cells
MKLN1	5.27569e-13	-0.291139	0.244	0.385	3.07763e-08	Endothelial cells
WSB1	7.20745e-13	0.774947	0.436	0.377	4.20454e-08	Endothelial cells
SLTM	8.02039e-13	-0.343824	0.165	0.288	4.67877e-08	Endothelial cells
CLASP2	8.12192e-13	-0.258018	0.214	0.348	4.738e-08	Endothelial cells
RPS6KA3	9.47683e-13	-0.306246	0.19	0.317	5.52841e-08	Endothelial cells
MT-ND4	1.06139e-12	0.590846	0.466	0.383	6.19172e-08	Endothelial cells
ECPAS	1.28971e-12	-0.338992	0.16	0.282	7.52368e-08	Endothelial cells
BCAS3	1.35121e-12	-0.269405	0.256	0.397	7.88243e-08	Endothelial cells
SSBP2	1.83668e-12	-0.326719	0.219	0.35	1.07144e-07	Endothelial cells
ARHGAP26	4.72436e-12	0.963629	0.285	0.211	2.75601e-07	Endothelial cells
BAZ2B	5.30109e-12	0.754411	0.45	0.407	3.09245e-07	Endothelial cells
QKI	9.47791e-12	-0.317294	0.405	0.544	5.52904e-07	Endothelial cells
MYH7	1.02817e-11	-0.715023	0.32	0.434	5.99795e-07	Endothelial cells
ANKH	1.16535e-11	-0.259335	0.154	0.264	6.7982e-07	Endothelial cells
UBE3A	1.58809e-11	-0.375984	0.169	0.286	9.26426e-07	Endothelial cells
SETD2	2.67408e-11	-0.258037	0.179	0.296	1.55995e-06	Endothelial cells
INSR	3.20693e-11	-0.289931	0.146	0.254	1.87079e-06	Endothelial cells
MT-CO3	3.8385e-11	0.49826	0.468	0.388	2.23923e-06	Endothelial cells
ITPR2	4.74453e-11	1.00597	0.261	0.194	2.76777e-06	Endothelial cells
CFLAR	7.48803e-11	0.802948	0.445	0.411	4.36821e-06	Endothelial cells
ACTB	7.89812e-11	-0.332167	0.255	0.382	4.60745e-06	Endothelial cells
SNED1	1.45315e-10	-0.423263	0.152	0.256	8.47709e-06	Endothelial cells
NEDD4	1.63318e-10	-0.355066	0.178	0.287	9.52731e-06	Endothelial cells
OPTN	1.8007e-10	-0.401651	0.155	0.26	1.05046e-05	Endothelial cells
EHBP1L1	1.84037e-10	-0.277933	0.227	0.354	1.0736e-05	Endothelial cells
CRIM1	2.00772e-10	0.969436	0.264	0.198	1.17122e-05	Endothelial cells
MT-RNR1	2.20428e-10	0.627918	0.447	0.388	1.28589e-05	Endothelial cells
MB	2.77777e-10	-0.282745	0.264	0.399	1.62044e-05	Endothelial cells
RBM26	4.38626e-10	-0.287188	0.173	0.281	2.55877e-05	Endothelial cells
TNNI1	1.04572e-09	-0.357851	0.259	0.38	6.10032e-05	Endothelial cells
HIBCH	1.78692e-09	-0.295939	0.171	0.272	0.000104242	Endothelial cells
MT-CYB	1.82441e-09	0.582106	0.415	0.353	0.000106429	Endothelial cells
KIAA1217	2.057e-09	0.524474	0.696	0.671	0.000119997	Endothelial cells
RTN4	2.56447e-09	-0.282393	0.192	0.302	0.000149601	Endothelial cells
DDX5	8.23605e-09	0.636555	0.449	0.406	0.000480458	Endothelial cells
MT-ATP6	2.4938e-08	0.554287	0.414	0.356	0.00145478	Endothelial cells
WNK1	5.10833e-08	1.05493	0.26	0.212	0.00298	Endothelial cells
NFIB	7.82535e-08	0.906259	0.336	0.296	0.00456499	Endothelial cells
C1orf21	8.38068e-08	0.923757	0.412	0.39	0.00488895	Endothelial cells
FNDC3A	9.38373e-08	-0.282162	0.169	0.257	0.00547409	Endothelial cells
RB1	1.0336e-07	1.07889	0.277	0.229	0.0060296	Endothelial cells
SF3B1	1.37025e-07	0.692094	0.373	0.329	0.00799351	Endothelial cells
MYLPF	1.41902e-07	-0.43081	0.202	0.297	0.00827799	Endothelial cells
PTPRG	1.50788e-07	0.762389	0.334	0.289	0.00879638	Endothelial cells
RNF213	9.09178e-07	0.55401	0.254	0.201	0.0530378	Endothelial cells
NBEA	1.02964e-06	0.91627	0.252	0.207	0.0600653	Endothelial cells
FGD4	1.98164e-06	1.01929	0.267	0.228	0.115601	Endothelial cells
MT-CO2	1.98676e-06	0.570767	0.356	0.309	0.1159	Endothelial cells
YBX3	2.01665e-06	-0.260943	0.224	0.313	0.117644	Endothelial cells
LDLRAD4	3.74304e-06	0.876371	0.27	0.226	0.218354	Endothelial cells
MT-ND1	3.89751e-06	0.537523	0.299	0.245	0.227365	Endothelial cells
MT-ND2	5.95209e-06	0.539745	0.331	0.284	0.347221	Endothelial cells
PRRC2C	1.03268e-05	0.656204	0.317	0.278	0.602424	Endothelial cells
MAPK8	3.18656e-05	0.987982	0.261	0.229	1	Endothelial cells
SBF2	5.43524e-05	0.691147	0.359	0.341	1	Endothelial cells
CA3	0.000193278	-0.312448	0.249	0.323	1	Endothelial cells
ARID2	0.000586526	0.292007	0.183	0.25	1	Endothelial cells
TRIO	0.000588325	0.692761	0.292	0.271	1	Endothelial cells
IQGAP1	0.000622181	0.664017	0.251	0.222	1	Endothelial cells
SETX	0.000744385	0.863727	0.256	0.233	1	Endothelial cells
HNRNPH1	0.00207373	0.659779	0.265	0.246	1	Endothelial cells
CDH13	0.00218454	0.515019	0.552	0.569	1	Endothelial cells
KIAA1109	0.00234553	0.65744	0.263	0.242	1	Endothelial cells
MGEA5	0.00516655	0.720176	0.289	0.278	1	Endothelial cells
MSRB3	0.00653846	0.331403	0.211	0.271	1	Endothelial cells
LGR5	0	3.38088	0.331	0.03	0	Type 1 myonuclei
TECRL	0	3.18557	0.414	0.039	0	Type 1 myonuclei
TPM3	0	2.92354	0.848	0.26	0	Type 1 myonuclei
MYH6	0	2.79194	0.273	0.027	0	Type 1 myonuclei
TNNT1	0	2.66606	0.967	0.56	0	Type 1 myonuclei
MYLK3	0	2.57898	0.269	0.027	0	Type 1 myonuclei
ATP2A2	0	2.56115	0.841	0.295	0	Type 1 myonuclei
MYH7B	0	2.54821	0.497	0.091	0	Type 1 myonuclei
MYH7	0	2.25346	0.801	0.301	0	Type 1 myonuclei
MYOM3	0	2.172	0.508	0.121	0	Type 1 myonuclei
ALPK2	0	2.13446	0.4	0.077	0	Type 1 myonuclei
XPO4	0	2.02347	0.574	0.17	0	Type 1 myonuclei
ESRRG	0	2.0202	0.51	0.127	0	Type 1 myonuclei
ZNF385B	0	2.00195	0.353	0.071	0	Type 1 myonuclei
COLQ	0	1.98003	0.296	0.067	0	Type 1 myonuclei
RYR3	0	1.85665	0.48	0.138	0	Type 1 myonuclei
GAS2	0	1.82454	0.436	0.12	0	Type 1 myonuclei
TTTY14	0	1.71908	0.45	0.159	0	Type 1 myonuclei
WIPF3	0	1.58896	0.356	0.102	0	Type 1 myonuclei
ATP1B4	0	1.49004	0.339	0.087	0	Type 1 myonuclei
LMOD2	0	1.47511	0.521	0.197	0	Type 1 myonuclei
AC090403.1	0	1.47246	0.313	0.116	0	Type 1 myonuclei
ACTN2	0	1.46719	0.73	0.314	0	Type 1 myonuclei
TNNI1	0	1.46523	0.711	0.26	0	Type 1 myonuclei
MYL3	0	1.46308	0.294	0.072	0	Type 1 myonuclei
NRAP	0	1.3908	0.674	0.275	0	Type 1 myonuclei
BICC1	0	1.38594	0.487	0.172	0	Type 1 myonuclei
LMCD1	0	1.37491	0.362	0.106	0	Type 1 myonuclei
NEB	0	1.36405	0.998	0.915	0	Type 1 myonuclei
USP54	0	1.35164	0.701	0.331	0	Type 1 myonuclei
LRRC2	0	1.31354	0.546	0.204	0	Type 1 myonuclei
AGBL1	0	1.26559	0.783	0.378	0	Type 1 myonuclei
MEF2C-AS1	0	1.25079	0.532	0.224	0	Type 1 myonuclei
PGM5P2	0	1.23033	0.306	0.095	0	Type 1 myonuclei
MYBPC1	0	1.22734	0.986	0.794	0	Type 1 myonuclei
MYOM1	0	1.21741	0.859	0.499	0	Type 1 myonuclei
SLCO5A1	0	1.21713	0.376	0.131	0	Type 1 myonuclei
RCAN2	0	1.18974	0.493	0.193	0	Type 1 myonuclei
KALRN	0	1.17355	0.387	0.121	0	Type 1 myonuclei
TPD52L1	0	1.16007	0.588	0.242	0	Type 1 myonuclei
CKMT2	0	1.15426	0.479	0.176	0	Type 1 myonuclei
TMLHE	0	1.15007	0.387	0.164	0	Type 1 myonuclei
HS3ST5	0	1.14681	0.312	0.104	0	Type 1 myonuclei
AC241952.1	0	1.14514	0.756	0.368	0	Type 1 myonuclei
LRRC39	0	1.13164	0.645	0.28	0	Type 1 myonuclei
MAOB	0	1.12547	0.281	0.097	0	Type 1 myonuclei
VEGFA	0	1.12543	0.406	0.147	0	Type 1 myonuclei
TMEM161B-AS1	0	1.10609	0.559	0.259	0	Type 1 myonuclei
SORBS1	0	1.10118	0.659	0.29	0	Type 1 myonuclei
MAP2K6	0	1.10106	0.323	0.12	0	Type 1 myonuclei
AC138904.3	0	1.09318	0.62	0.281	0	Type 1 myonuclei
CACNA2D3	0	1.08633	0.511	0.223	0	Type 1 myonuclei
SLC20A2	0	1.08152	0.609	0.283	0	Type 1 myonuclei
MYOT	0	1.08003	0.858	0.518	0	Type 1 myonuclei
ACOT11	0	1.07479	0.343	0.126	0	Type 1 myonuclei
NT5C2	0	1.06664	0.58	0.261	0	Type 1 myonuclei
PDE4D	0	1.05947	0.869	0.627	0	Type 1 myonuclei
C10orf71	0	1.05371	0.272	0.085	0	Type 1 myonuclei
MCU	0	1.04778	0.524	0.244	0	Type 1 myonuclei
SLC36A2	0	1.04755	0.679	0.323	0	Type 1 myonuclei
ALPK3	0	1.04367	0.512	0.236	0	Type 1 myonuclei
FBXO32	0	1.03691	0.698	0.359	0	Type 1 myonuclei
TRIM54	0	1.03536	0.707	0.356	0	Type 1 myonuclei
NEK10	0	1.03219	0.397	0.15	0	Type 1 myonuclei
PPARGC1A	0	1.02763	0.33	0.124	0	Type 1 myonuclei
THRB	0	1.02735	0.607	0.292	0	Type 1 myonuclei
ABCC5	0	1.0199	0.548	0.231	0	Type 1 myonuclei
FBXO40	0	1.01889	0.419	0.167	0	Type 1 myonuclei
FAM214A	0	1.01723	0.533	0.248	0	Type 1 myonuclei
ATP1B1	0	1.01175	0.493	0.207	0	Type 1 myonuclei
TTN	0	1.00681	0.999	0.953	0	Type 1 myonuclei
NEXN	0	1.00519	0.869	0.492	0	Type 1 myonuclei
PDE4DIP	0	1.00271	0.817	0.436	0	Type 1 myonuclei
LINC01091	0	0.998104	0.54	0.249	0	Type 1 myonuclei
COQ8A	0	0.992449	0.411	0.16	0	Type 1 myonuclei
SLC25A36	0	0.98782	0.502	0.217	0	Type 1 myonuclei
OBSCN	0	0.986497	0.812	0.491	0	Type 1 myonuclei
MYL2	0	0.986325	0.441	0.172	0	Type 1 myonuclei
QKI	0	0.983662	0.752	0.466	0	Type 1 myonuclei
ARPP21	0	0.973584	0.619	0.288	0	Type 1 myonuclei
THSD4	0	0.967418	0.292	0.1	0	Type 1 myonuclei
ACSS2	0	0.959576	0.362	0.141	0	Type 1 myonuclei
CD36	0	0.958145	0.709	0.364	0	Type 1 myonuclei
AC092440.1	0	0.957765	0.373	0.145	0	Type 1 myonuclei
TBC1D8	0	0.955606	0.394	0.153	0	Type 1 myonuclei
EPB41L5	0	0.953436	0.323	0.121	0	Type 1 myonuclei
ADHFE1	0	0.950511	0.326	0.126	0	Type 1 myonuclei
CYB5R1	0	0.947238	0.328	0.126	0	Type 1 myonuclei
TMEM131L	0	0.930275	0.517	0.241	0	Type 1 myonuclei
DPF3	0	0.926682	0.429	0.177	0	Type 1 myonuclei
AKAP6	0	0.911815	0.683	0.353	0	Type 1 myonuclei
SYNPO2	0	0.910873	0.608	0.324	0	Type 1 myonuclei
G3BP2	0	0.901521	0.402	0.165	0	Type 1 myonuclei
KCNMA1	0	0.893307	0.449	0.189	0	Type 1 myonuclei
FSD2	0	0.893255	0.49	0.218	0	Type 1 myonuclei
SVIL	0	0.890963	0.896	0.583	0	Type 1 myonuclei
SPATS2	0	0.890406	0.359	0.138	0	Type 1 myonuclei
TACC2	0	0.889075	0.694	0.361	0	Type 1 myonuclei
EXOC6	0	0.873021	0.5	0.235	0	Type 1 myonuclei
RALGAPA2	0	0.860537	0.678	0.368	0	Type 1 myonuclei
CLIP1	0	0.859479	0.667	0.349	0	Type 1 myonuclei
MUC20-OT1	0	0.857297	0.553	0.293	0	Type 1 myonuclei
NPHP1	0	0.85721	0.582	0.277	0	Type 1 myonuclei
VWA8	0	0.852796	0.61	0.321	0	Type 1 myonuclei
MAGI1	0	0.849761	0.457	0.176	0	Type 1 myonuclei
ANKRD23	0	0.848827	0.646	0.333	0	Type 1 myonuclei
MAPT	0	0.843097	0.391	0.168	0	Type 1 myonuclei
USP13	0	0.839141	0.425	0.186	0	Type 1 myonuclei
TNNC1	0	0.831546	0.36	0.142	0	Type 1 myonuclei
TMEM38B	0	0.813533	0.42	0.18	0	Type 1 myonuclei
PDLIM3	0	0.810971	0.898	0.61	0	Type 1 myonuclei
ANO5	0	0.807027	0.635	0.326	0	Type 1 myonuclei
FLRT2	0	0.801199	0.514	0.22	0	Type 1 myonuclei
AC245297.1	0	0.784229	0.398	0.168	0	Type 1 myonuclei
DAPK2	0	0.783146	0.665	0.368	0	Type 1 myonuclei
ROCK2	0	0.776624	0.501	0.241	0	Type 1 myonuclei
CMYA5	0	0.762445	0.938	0.674	0	Type 1 myonuclei
PDLIM5	0	0.760865	0.81	0.51	0	Type 1 myonuclei
ATP8A1	0	0.755163	0.482	0.23	0	Type 1 myonuclei
MICU1	0	0.751372	0.591	0.308	0	Type 1 myonuclei
SGCD	0	0.746681	0.816	0.55	0	Type 1 myonuclei
RBM24	0	0.743261	0.681	0.378	0	Type 1 myonuclei
TNIK	0	0.733306	0.577	0.308	0	Type 1 myonuclei
CAP2	0	0.718113	0.702	0.4	0	Type 1 myonuclei
SAMD4A	0	0.712666	0.643	0.375	0	Type 1 myonuclei
RBFOX2	0	0.709373	0.768	0.46	0	Type 1 myonuclei
LDB3	0	0.70344	0.811	0.511	0	Type 1 myonuclei
CPED1	0	0.701367	0.738	0.481	0	Type 1 myonuclei
MAP4	0	0.701133	0.794	0.526	0	Type 1 myonuclei
SOX6	0	0.696193	0.719	0.435	0	Type 1 myonuclei
PPP3CC	0	0.695147	0.496	0.243	0	Type 1 myonuclei
DMD	0	0.669423	0.961	0.757	0	Type 1 myonuclei
ADCY2	0	0.628383	0.734	0.452	0	Type 1 myonuclei
MEF2C	0	0.624809	0.872	0.619	0	Type 1 myonuclei
RYR1	0	0.617895	0.864	0.596	0	Type 1 myonuclei
DTNA	0	0.607044	0.786	0.485	0	Type 1 myonuclei
KIAA1217	0	0.603717	0.867	0.603	0	Type 1 myonuclei
MIR1-1HG	0	0.594231	0.695	0.405	0	Type 1 myonuclei
TRDN	0	0.579255	0.982	0.768	0	Type 1 myonuclei
CTNNA3	0	0.578351	0.88	0.604	0	Type 1 myonuclei
RBFOX1	0	0.568442	0.779	0.487	0	Type 1 myonuclei
FILIP1L	0	0.535843	0.905	0.685	0	Type 1 myonuclei
MIR133A1HG	0	0.527984	0.898	0.607	0	Type 1 myonuclei
MYPN	0	0.50892	0.811	0.49	0	Type 1 myonuclei
TNNT3	0	-1.36116	0.721	0.737	0	Type 1 myonuclei
PLXDC2	4.70343e-305	-2.83492	0.102	0.302	2.74379e-300	Type 1 myonuclei
ACSS3	2.51404e-302	0.999261	0.297	0.112	1.46659e-297	Type 1 myonuclei
CHCHD3	6.55147e-302	0.727524	0.426	0.194	3.82187e-297	Type 1 myonuclei
SRL	2.64461e-301	0.690569	0.468	0.222	1.54276e-296	Type 1 myonuclei
VPS13A	4.65539e-301	0.684307	0.51	0.255	2.71577e-296	Type 1 myonuclei
SACS	6.58799e-298	0.870681	0.332	0.132	3.84317e-293	Type 1 myonuclei
ANK1	7.92613e-296	0.706521	0.442	0.205	4.62379e-291	Type 1 myonuclei
TEAD1	3.8634e-295	0.670866	0.546	0.287	2.25375e-290	Type 1 myonuclei
PPP1R27	2.56578e-292	0.966845	0.319	0.127	1.49677e-287	Type 1 myonuclei
MYLK2	4.26502e-292	0.777995	0.445	0.211	2.48804e-287	Type 1 myonuclei
MYO18A	1.19935e-291	1.1107	0.318	0.128	6.99654e-287	Type 1 myonuclei
GBE1	1.12666e-289	0.692772	0.664	0.409	6.57247e-285	Type 1 myonuclei
MALAT1	3.13259e-289	0.317064	1	1	1.82743e-284	Type 1 myonuclei
MYBPC2	4.72875e-289	-1.96053	0.318	0.468	2.75857e-284	Type 1 myonuclei
PALLD	6.23398e-289	0.508935	0.812	0.539	3.63666e-284	Type 1 myonuclei
KLF12	2.39958e-288	0.708972	0.388	0.169	1.39982e-283	Type 1 myonuclei
PRKG1	7.80863e-287	0.532178	0.79	0.564	4.55524e-282	Type 1 myonuclei
CECR2	7.90693e-287	0.622514	0.573	0.307	4.61259e-282	Type 1 myonuclei
PDE7A	2.23916e-286	0.584303	0.547	0.29	1.30624e-281	Type 1 myonuclei
AC011287.1	5.0269e-286	0.622732	0.593	0.332	2.93249e-281	Type 1 myonuclei
NNT	6.80348e-284	0.706702	0.352	0.148	3.96888e-279	Type 1 myonuclei
ITGB6	8.49637e-284	0.753094	0.369	0.158	4.95644e-279	Type 1 myonuclei
ZBTB16	1.65983e-283	0.5128	0.635	0.358	9.68277e-279	Type 1 myonuclei
RRAD	4.35251e-283	0.948781	0.394	0.182	2.53908e-278	Type 1 myonuclei
AC092153.1	3.00372e-281	0.802701	0.326	0.132	1.75225e-276	Type 1 myonuclei
MLIP	1.38271e-280	0.440096	0.822	0.548	8.06618e-276	Type 1 myonuclei
LMOD3	1.7613e-280	0.89974	0.318	0.128	1.02747e-275	Type 1 myonuclei
PEBP4	3.88555e-280	0.585738	0.614	0.342	2.26668e-275	Type 1 myonuclei
AC108866.1	2.1714e-279	0.856009	0.358	0.157	1.26671e-274	Type 1 myonuclei
NKAIN2	3.37174e-279	0.799073	0.372	0.167	1.96694e-274	Type 1 myonuclei
C1orf21	2.0599e-278	0.606073	0.58	0.325	1.20166e-273	Type 1 myonuclei
P4HA1	7.26533e-278	0.9172	0.313	0.127	4.23831e-273	Type 1 myonuclei
CAMK2A	1.34941e-275	1.07585	0.272	0.102	7.87194e-271	Type 1 myonuclei
FAM160A1	2.66994e-274	0.581378	0.562	0.304	1.55754e-269	Type 1 myonuclei
ASB5	1.21097e-273	0.644279	0.538	0.288	7.06432e-269	Type 1 myonuclei
SF3A3	3.73412e-272	1.01583	0.298	0.119	2.17834e-267	Type 1 myonuclei
PPP2R3A	1.32073e-271	0.520184	0.695	0.417	7.70461e-267	Type 1 myonuclei
FILIP1	4.59156e-271	0.479065	0.685	0.407	2.67853e-266	Type 1 myonuclei
NR3C2	6.728e-271	0.68231	0.546	0.3	3.92485e-266	Type 1 myonuclei
SGCG	2.74239e-270	0.581811	0.535	0.284	1.5998e-265	Type 1 myonuclei
RILPL1	9.61414e-268	0.791584	0.379	0.172	5.6085e-263	Type 1 myonuclei
B4GALT5	2.67866e-266	0.927797	0.263	0.097	1.56262e-261	Type 1 myonuclei
PPP1R12B	2.24581e-265	0.493423	0.692	0.43	1.31012e-260	Type 1 myonuclei
FHL1	6.76624e-264	0.518983	0.785	0.522	3.94716e-259	Type 1 myonuclei
CPEB3	1.56627e-263	0.683105	0.428	0.206	9.13699e-259	Type 1 myonuclei
SBK1	5.24276e-262	0.838797	0.324	0.137	3.05842e-257	Type 1 myonuclei
MACROD2	1.18204e-261	0.74276	0.538	0.306	6.89554e-257	Type 1 myonuclei
SLC8A3	2.04117e-259	0.796917	0.366	0.167	1.19074e-254	Type 1 myonuclei
CASTOR3	1.02175e-256	0.692911	0.404	0.191	5.96048e-252	Type 1 myonuclei
CACNA2D1	7.23605e-256	0.486025	0.823	0.581	4.22122e-251	Type 1 myonuclei
TPM1	2.39564e-255	-1.43617	0.283	0.458	1.39752e-250	Type 1 myonuclei
GBX1	2.61592e-255	0.775918	0.314	0.131	1.52603e-250	Type 1 myonuclei
ACACB	4.27746e-255	0.554331	0.484	0.247	2.4953e-250	Type 1 myonuclei
MYO18B	5.06221e-255	0.543866	0.651	0.377	2.95309e-250	Type 1 myonuclei
INSR	6.95661e-255	0.677331	0.409	0.196	4.05821e-250	Type 1 myonuclei
TSC22D1	8.36409e-255	0.570035	0.406	0.192	4.87927e-250	Type 1 myonuclei
MT-RNR2	3.121e-254	-0.876298	0.689	0.774	1.82066e-249	Type 1 myonuclei
PADI2	5.89291e-252	0.850132	0.352	0.16	3.43769e-247	Type 1 myonuclei
MALT1	1.54077e-251	0.71747	0.279	0.108	8.98823e-247	Type 1 myonuclei
ATP1A2	6.77791e-251	0.470808	0.735	0.441	3.95396e-246	Type 1 myonuclei
GTF2IRD1	5.45375e-250	0.674316	0.419	0.205	3.1815e-245	Type 1 myonuclei
SMYD1	4.1541e-249	0.738223	0.314	0.132	2.42334e-244	Type 1 myonuclei
MAST2	3.84606e-247	0.562764	0.575	0.322	2.24364e-242	Type 1 myonuclei
MITF	1.88444e-246	0.668187	0.396	0.189	1.09931e-241	Type 1 myonuclei
ENAH	1.9149e-246	0.81365	0.288	0.117	1.11708e-241	Type 1 myonuclei
PCNT	5.86551e-244	0.624088	0.561	0.31	3.4217e-239	Type 1 myonuclei
ARIH2	2.41338e-243	0.623781	0.357	0.162	1.40787e-238	Type 1 myonuclei
CFLAR	2.61003e-243	0.542572	0.599	0.347	1.52259e-238	Type 1 myonuclei
TMEM38A	1.78066e-241	0.591117	0.473	0.246	1.03877e-236	Type 1 myonuclei
MIR3936HG	3.53073e-239	0.756488	0.268	0.105	2.05969e-234	Type 1 myonuclei
ASB15	6.81749e-238	0.553189	0.485	0.252	3.97705e-233	Type 1 myonuclei
CRYAB	2.56135e-237	0.784072	0.45	0.239	1.49419e-232	Type 1 myonuclei
RPL3L	4.44456e-237	0.602584	0.422	0.206	2.59278e-232	Type 1 myonuclei
GPATCH8	1.72412e-236	0.488216	0.714	0.46	1.00579e-231	Type 1 myonuclei
SPPL2A	1.33078e-235	0.59643	0.463	0.24	7.76324e-231	Type 1 myonuclei
CLTCL1	3.67152e-235	0.517289	0.509	0.272	2.14182e-230	Type 1 myonuclei
VPS8	2.32196e-233	0.605483	0.427	0.214	1.35454e-228	Type 1 myonuclei
HERC1	1.32436e-232	0.527284	0.672	0.425	7.72576e-228	Type 1 myonuclei
HSPB7	1.24373e-230	0.850611	0.273	0.111	7.25545e-226	Type 1 myonuclei
FHOD3	5.49871e-230	0.645419	0.369	0.175	3.20773e-225	Type 1 myonuclei
R3HDM2	2.75678e-227	0.578989	0.456	0.239	1.60819e-222	Type 1 myonuclei
ASB2	1.31248e-226	0.607739	0.328	0.147	7.6565e-222	Type 1 myonuclei
PALMD	1.15209e-225	0.715983	0.442	0.232	6.72081e-221	Type 1 myonuclei
LRRFIP1	1.50926e-225	0.443473	0.64	0.385	8.80441e-221	Type 1 myonuclei
SIK2	2.40135e-224	0.743176	0.317	0.143	1.40085e-219	Type 1 myonuclei
EIF2B3	2.75038e-224	0.609626	0.385	0.187	1.60446e-219	Type 1 myonuclei
CRIM1	1.38424e-222	0.796114	0.333	0.154	8.07512e-218	Type 1 myonuclei
RASGRP3	1.17403e-221	0.614394	0.336	0.153	6.84881e-217	Type 1 myonuclei
SLMAP	8.69377e-221	0.533317	0.461	0.244	5.0716e-216	Type 1 myonuclei
TOB2	6.27954e-220	0.563818	0.35	0.163	3.66323e-215	Type 1 myonuclei
AC132008.2	3.35044e-219	0.59981	0.338	0.156	1.95451e-214	Type 1 myonuclei
AC006333.1	3.86281e-217	0.879739	0.275	0.118	2.25341e-212	Type 1 myonuclei
COL4A5	5.76361e-217	0.574311	0.301	0.131	3.36226e-212	Type 1 myonuclei
CEP85	7.9701e-217	0.74679	0.294	0.128	4.64944e-212	Type 1 myonuclei
ZNF106	9.54147e-217	0.636009	0.455	0.244	5.56611e-212	Type 1 myonuclei
SLC7A2	5.42928e-216	0.431048	0.483	0.255	3.16722e-211	Type 1 myonuclei
SESN1	3.1324e-214	0.369739	0.628	0.384	1.82731e-209	Type 1 myonuclei
MAP4K3	5.8918e-213	0.491883	0.568	0.333	3.43704e-208	Type 1 myonuclei
TNKS2	7.41143e-213	0.510527	0.499	0.273	4.32353e-208	Type 1 myonuclei
JPH2	7.99474e-213	0.521614	0.377	0.184	4.66381e-208	Type 1 myonuclei
CLCN1	9.12651e-213	0.571669	0.42	0.216	5.32404e-208	Type 1 myonuclei
SLC16A1-AS1	2.49516e-212	0.633591	0.312	0.141	1.45558e-207	Type 1 myonuclei
MAP3K20	9.59658e-211	0.466733	0.581	0.343	5.59826e-206	Type 1 myonuclei
STAC3	1.42021e-210	0.468961	0.6	0.349	8.28496e-206	Type 1 myonuclei
FEZ2	9.12909e-210	0.809424	0.299	0.135	5.32555e-205	Type 1 myonuclei
SEMA3C	9.9905e-210	0.329765	0.36	0.173	5.82806e-205	Type 1 myonuclei
C9orf3	1.08968e-209	0.415123	0.559	0.319	6.35678e-205	Type 1 myonuclei
MIR193BHG	2.09171e-208	0.738046	0.302	0.137	1.22022e-203	Type 1 myonuclei
CPEB4	2.50632e-208	0.63125	0.373	0.184	1.46209e-203	Type 1 myonuclei
CAND2	3.62592e-208	0.772651	0.253	0.104	2.11522e-203	Type 1 myonuclei
PBX1	3.85191e-208	0.506502	0.534	0.309	2.24705e-203	Type 1 myonuclei
C14orf39	4.33288e-207	0.804088	0.298	0.135	2.52763e-202	Type 1 myonuclei
MAPRE2	1.47481e-206	0.529633	0.382	0.191	8.60344e-202	Type 1 myonuclei
MLXIP	1.10639e-205	0.531723	0.426	0.221	6.45426e-201	Type 1 myonuclei
SSH2	1.01624e-204	0.505893	0.647	0.413	5.92831e-200	Type 1 myonuclei
ACSL1	1.32944e-202	0.722402	0.253	0.105	7.75542e-198	Type 1 myonuclei
EPM2A	3.41132e-202	0.623303	0.315	0.146	1.99003e-197	Type 1 myonuclei
PPM1B	3.46428e-202	0.580763	0.316	0.146	2.02092e-197	Type 1 myonuclei
TMEM120B	1.83113e-201	0.640326	0.337	0.161	1.06821e-196	Type 1 myonuclei
COA1	3.02232e-201	0.479868	0.409	0.213	1.7631e-196	Type 1 myonuclei
DGLUCY	9.31403e-201	0.483704	0.321	0.148	5.43343e-196	Type 1 myonuclei
UTY	3.98834e-200	0.615062	0.394	0.205	2.32664e-195	Type 1 myonuclei
EFCAB2	3.80715e-199	0.543878	0.388	0.198	2.22094e-194	Type 1 myonuclei
ANO6	1.71606e-196	0.512642	0.475	0.263	1.00108e-191	Type 1 myonuclei
SLC25A12	2.75596e-195	0.512613	0.443	0.239	1.60772e-190	Type 1 myonuclei
PSME4	5.7996e-195	0.550978	0.36	0.179	3.38325e-190	Type 1 myonuclei
R3HDM1	2.08321e-194	0.527286	0.363	0.182	1.21526e-189	Type 1 myonuclei
DAB2IP	2.47276e-194	0.588643	0.298	0.136	1.44251e-189	Type 1 myonuclei
MSI2	1.4954e-193	0.436036	0.571	0.336	8.72356e-189	Type 1 myonuclei
OSBPL9	1.59929e-192	0.418116	0.523	0.298	9.32962e-188	Type 1 myonuclei
NOS1	5.18901e-192	0.346608	0.438	0.229	3.02706e-187	Type 1 myonuclei
SNHG14	5.33999e-192	0.430413	0.494	0.274	3.11514e-187	Type 1 myonuclei
SLC38A2	1.27568e-191	0.479623	0.387	0.196	7.44182e-187	Type 1 myonuclei
ACYP2	2.39451e-191	0.479802	0.561	0.336	1.39686e-186	Type 1 myonuclei
IFRD1	1.78414e-190	0.628355	0.255	0.109	1.04079e-185	Type 1 myonuclei
ABLIM2	1.85103e-190	0.506315	0.463	0.257	1.07981e-185	Type 1 myonuclei
AAMDC	4.62384e-190	0.569959	0.36	0.181	2.69737e-185	Type 1 myonuclei
N4BP2L2	1.89733e-187	0.425985	0.732	0.502	1.10682e-182	Type 1 myonuclei
TMEM131	3.35495e-187	0.415456	0.518	0.298	1.95715e-182	Type 1 myonuclei
AC008014.1	9.57058e-187	0.906069	0.318	0.158	5.58309e-182	Type 1 myonuclei
TMEM65	2.42838e-186	0.58689	0.273	0.121	1.41662e-181	Type 1 myonuclei
MICAL3	1.14159e-185	0.500087	0.348	0.173	6.65956e-181	Type 1 myonuclei
ERBB4	4.48597e-185	0.432154	0.532	0.311	2.61693e-180	Type 1 myonuclei
DOCK4	1.08696e-184	0.326606	0.363	0.183	6.34088e-180	Type 1 myonuclei
MNAT1	3.89373e-184	0.469657	0.388	0.203	2.27145e-179	Type 1 myonuclei
MBNL2	1.77129e-183	0.465844	0.41	0.219	1.0333e-178	Type 1 myonuclei
CORO6	3.66611e-183	0.517725	0.538	0.318	2.13866e-178	Type 1 myonuclei
JAK2	3.76203e-183	0.30829	0.387	0.198	2.19462e-178	Type 1 myonuclei
AC007388.1	1.21655e-182	0.599574	0.251	0.109	7.09685e-178	Type 1 myonuclei
ZRANB3	1.25899e-182	0.608778	0.282	0.13	7.34444e-178	Type 1 myonuclei
RCL1	3.62501e-181	0.561879	0.27	0.122	2.11469e-176	Type 1 myonuclei
FOCAD	1.72482e-180	0.504105	0.306	0.145	1.00619e-175	Type 1 myonuclei
IDH2	1.84917e-180	0.612476	0.257	0.113	1.07873e-175	Type 1 myonuclei
SLC16A10	2.59179e-179	0.386925	0.536	0.313	1.51195e-174	Type 1 myonuclei
CLASP1	3.2133e-179	0.396441	0.596	0.364	1.87451e-174	Type 1 myonuclei
SSFA2	4.00139e-179	0.535987	0.299	0.141	2.33425e-174	Type 1 myonuclei
RETREG1	4.2992e-179	0.616671	0.305	0.147	2.50798e-174	Type 1 myonuclei
NIPSNAP2	1.5402e-178	0.427188	0.421	0.229	8.98493e-174	Type 1 myonuclei
UBE2G1	4.73006e-178	0.382977	0.56	0.333	2.75933e-173	Type 1 myonuclei
KIF1B	1.93923e-177	0.379117	0.715	0.46	1.13127e-172	Type 1 myonuclei
HSDL2	1.98772e-177	0.558527	0.309	0.149	1.15956e-172	Type 1 myonuclei
KBTBD12	2.29676e-177	0.459524	0.386	0.203	1.33984e-172	Type 1 myonuclei
PRKN	8.46036e-177	0.417796	0.668	0.436	4.93544e-172	Type 1 myonuclei
ZNF532	2.96375e-176	0.513159	0.307	0.148	1.72893e-171	Type 1 myonuclei
MYH1	4.1755e-176	-2.00384	0.473	0.532	2.43582e-171	Type 1 myonuclei
GHR	4.85264e-176	0.395092	0.631	0.404	2.83083e-171	Type 1 myonuclei
B3GALNT2	5.40601e-176	0.4598	0.325	0.159	3.15365e-171	Type 1 myonuclei
MYH2	5.70633e-176	-1.44792	0.433	0.529	3.32885e-171	Type 1 myonuclei
DPH6	5.95852e-176	0.431542	0.38	0.199	3.47596e-171	Type 1 myonuclei
BCKDHB	5.75306e-175	0.573248	0.256	0.114	3.3561e-170	Type 1 myonuclei
XIRP2	9.82899e-175	0.584914	0.754	0.508	5.73384e-170	Type 1 myonuclei
ADCY9	1.08615e-174	0.488724	0.334	0.168	6.33617e-170	Type 1 myonuclei
DENND2C	1.59967e-173	0.359054	0.769	0.519	9.33181e-169	Type 1 myonuclei
GYS1	3.98321e-173	0.539795	0.352	0.182	2.32364e-168	Type 1 myonuclei
UACA	2.10332e-171	0.369028	0.641	0.411	1.22699e-166	Type 1 myonuclei
CCDC39.1	4.07971e-171	0.895231	0.256	0.117	2.37994e-166	Type 1 myonuclei
ANKH	1.05411e-170	0.428602	0.397	0.214	6.14923e-166	Type 1 myonuclei
MTUS1	6.19103e-170	0.350285	0.513	0.298	3.6116e-165	Type 1 myonuclei
TMEM117	1.01337e-169	0.466917	0.37	0.195	5.91159e-165	Type 1 myonuclei
STAU2	1.88217e-169	0.525213	0.319	0.159	1.09798e-164	Type 1 myonuclei
DUSP27	1.01965e-168	0.612602	0.252	0.114	5.94826e-164	Type 1 myonuclei
AHNAK	1.23863e-168	-1.86292	0.191	0.331	7.22569e-164	Type 1 myonuclei
ANAPC16	1.33137e-168	0.421808	0.398	0.214	7.76669e-164	Type 1 myonuclei
UBAC2	1.40591e-168	0.439278	0.349	0.178	8.20152e-164	Type 1 myonuclei
PLCL2	5.74025e-168	0.387806	0.58	0.361	3.34863e-163	Type 1 myonuclei
RFX7	4.6886e-167	0.411267	0.542	0.331	2.73514e-162	Type 1 myonuclei
BMPR1A	3.10962e-166	0.464217	0.437	0.247	1.81403e-161	Type 1 myonuclei
ARHGEF12	8.47575e-165	0.393729	0.428	0.238	4.94441e-160	Type 1 myonuclei
ABCA5	5.45027e-164	0.362829	0.463	0.262	3.17947e-159	Type 1 myonuclei
MED13	2.7959e-163	0.43192	0.467	0.269	1.63102e-158	Type 1 myonuclei
PKIA	5.13756e-163	0.420528	0.315	0.157	2.99705e-158	Type 1 myonuclei
PCMTD1	8.22161e-163	0.389861	0.456	0.259	4.79616e-158	Type 1 myonuclei
JPH1	6.96903e-162	0.295183	0.499	0.292	4.06546e-157	Type 1 myonuclei
AUH	1.53446e-161	0.438421	0.358	0.188	8.95142e-157	Type 1 myonuclei
AMPD1	1.85663e-160	0.290134	0.642	0.398	1.08308e-155	Type 1 myonuclei
EYA4	7.50585e-160	0.336628	0.576	0.349	4.37861e-155	Type 1 myonuclei
VDAC3	9.67894e-160	0.415049	0.31	0.153	5.64631e-155	Type 1 myonuclei
KLHL31	9.97856e-160	0.411182	0.384	0.209	5.82109e-155	Type 1 myonuclei
FLNC	8.62055e-159	0.548322	0.371	0.2	5.02888e-154	Type 1 myonuclei
MFSD11	1.30392e-158	0.494032	0.294	0.145	7.60652e-154	Type 1 myonuclei
CACNA1S	1.86061e-158	0.334679	0.549	0.328	1.0854e-153	Type 1 myonuclei
PLPP7	1.03556e-155	0.515458	0.307	0.156	6.04105e-151	Type 1 myonuclei
PLCD4	1.15097e-155	0.383142	0.412	0.226	6.71431e-151	Type 1 myonuclei
LARP4	1.73649e-155	0.511806	0.263	0.126	1.013e-150	Type 1 myonuclei
GREB1L	1.78545e-155	0.583631	0.258	0.123	1.04156e-150	Type 1 myonuclei
FMNL2	2.69545e-155	0.31628	0.446	0.254	1.57242e-150	Type 1 myonuclei
USO1	5.32626e-155	0.382072	0.363	0.194	3.10712e-150	Type 1 myonuclei
LARGE1	3.71739e-154	0.330321	0.385	0.209	2.16857e-149	Type 1 myonuclei
SMAD3	5.05362e-154	0.423707	0.405	0.225	2.94808e-149	Type 1 myonuclei
RNF115	7.89613e-154	0.366625	0.433	0.247	4.60628e-149	Type 1 myonuclei
UBE2B	2.09589e-153	0.343666	0.364	0.195	1.22266e-148	Type 1 myonuclei
G0S2	5.65866e-153	0.572243	0.264	0.127	3.30104e-148	Type 1 myonuclei
FHIT	6.93178e-153	0.349694	0.546	0.339	4.04372e-148	Type 1 myonuclei
CTAGE5	7.50151e-153	0.39111	0.342	0.179	4.37608e-148	Type 1 myonuclei
SLC25A4	1.74915e-150	0.502395	0.27	0.131	1.02038e-145	Type 1 myonuclei
PRKCH	1.90208e-150	0.505963	0.294	0.148	1.1096e-145	Type 1 myonuclei
ZMYND8	1.12661e-149	0.454307	0.29	0.145	6.57221e-145	Type 1 myonuclei
BACH2	1.68226e-148	0.373249	0.518	0.316	9.81364e-144	Type 1 myonuclei
GRIP2	2.77041e-148	0.494937	0.31	0.16	1.61614e-143	Type 1 myonuclei
TDRD3	8.0179e-148	0.283218	0.421	0.238	4.67732e-143	Type 1 myonuclei
MAMSTR	5.21928e-147	0.613577	0.257	0.124	3.04472e-142	Type 1 myonuclei
OGDH	6.57358e-147	0.425514	0.309	0.159	3.83476e-142	Type 1 myonuclei
FOXP2	9.50986e-147	0.30242	0.553	0.342	5.54767e-142	Type 1 myonuclei
KLHL24	1.02329e-144	0.320478	0.415	0.234	5.96944e-140	Type 1 myonuclei
PATJ	1.37911e-144	0.330759	0.544	0.334	8.04519e-140	Type 1 myonuclei
ECHDC2	1.84263e-144	0.326167	0.415	0.235	1.07491e-139	Type 1 myonuclei
EPB41	2.50732e-144	0.331825	0.286	0.143	1.46267e-139	Type 1 myonuclei
UPF3A	6.89163e-144	0.356073	0.331	0.174	4.0203e-139	Type 1 myonuclei
WNK2	6.9096e-144	0.478958	0.303	0.157	4.03079e-139	Type 1 myonuclei
SPOP	1.83253e-143	0.398292	0.286	0.143	1.06902e-138	Type 1 myonuclei
HDAC4	2.56814e-143	0.410834	0.328	0.174	1.49815e-138	Type 1 myonuclei
PPP1R9A	4.45037e-143	0.290342	0.382	0.212	2.59617e-138	Type 1 myonuclei
SYNM	4.8627e-143	0.548305	0.284	0.144	2.8367e-138	Type 1 myonuclei
PFKFB1	8.13934e-143	0.345819	0.426	0.246	4.74816e-138	Type 1 myonuclei
LRRFIP2	1.04688e-142	0.330733	0.515	0.312	6.1071e-138	Type 1 myonuclei
ZNF638	3.3138e-142	0.302994	0.579	0.37	1.93314e-137	Type 1 myonuclei
SPEG	4.56807e-142	0.485868	0.316	0.166	2.66483e-137	Type 1 myonuclei
PPM1L	1.64828e-141	0.27803	0.489	0.292	9.61543e-137	Type 1 myonuclei
FYCO1	3.68869e-141	0.45514	0.276	0.137	2.15183e-136	Type 1 myonuclei
AMY2B	6.80455e-141	0.34475	0.335	0.178	3.9695e-136	Type 1 myonuclei
FBXL17	6.41303e-140	0.308602	0.578	0.369	3.7411e-135	Type 1 myonuclei
DLG2	6.98701e-140	0.297617	0.613	0.403	4.07594e-135	Type 1 myonuclei
NEO1	7.24001e-140	0.327868	0.445	0.259	4.22353e-135	Type 1 myonuclei
WDPCP	1.3019e-139	0.268256	0.503	0.308	7.59474e-135	Type 1 myonuclei
REEP1	8.22026e-139	0.499576	0.252	0.122	4.79537e-134	Type 1 myonuclei
RHOT1	2.2025e-138	0.387277	0.358	0.197	1.28485e-133	Type 1 myonuclei
ABLIM1	2.11212e-137	0.828611	0.316	0.177	1.23213e-132	Type 1 myonuclei
PHKG1	2.37996e-137	0.319936	0.376	0.208	1.38837e-132	Type 1 myonuclei
SYPL2	2.51212e-137	0.432065	0.334	0.181	1.46547e-132	Type 1 myonuclei
DST	3.49205e-137	0.348581	0.831	0.636	2.03712e-132	Type 1 myonuclei
CLIC5	5.99093e-137	0.314267	0.359	0.197	3.49487e-132	Type 1 myonuclei
UBE2R2	2.61202e-136	0.347018	0.32	0.17	1.52375e-131	Type 1 myonuclei
ME1	5.47522e-136	0.383189	0.251	0.123	3.19402e-131	Type 1 myonuclei
FAM189A2	4.6808e-135	0.306051	0.374	0.206	2.73059e-130	Type 1 myonuclei
PPARGC1B	9.34276e-135	0.420988	0.283	0.145	5.4502e-130	Type 1 myonuclei
KIAA0232	3.30863e-134	0.340109	0.326	0.175	1.93012e-129	Type 1 myonuclei
FXR1	1.06336e-133	0.318386	0.366	0.203	6.2032e-129	Type 1 myonuclei
TRAK1	1.84088e-133	0.287026	0.44	0.258	1.0739e-128	Type 1 myonuclei
TFDP2	2.45761e-133	0.319437	0.303	0.159	1.43367e-128	Type 1 myonuclei
CUX1	3.45994e-133	0.296772	0.435	0.255	2.01839e-128	Type 1 myonuclei
PLCB1	6.97143e-133	0.25697	0.46	0.276	4.06685e-128	Type 1 myonuclei
RICTOR	8.15434e-133	0.263449	0.405	0.232	4.75691e-128	Type 1 myonuclei
KCNQ5	1.24272e-132	0.282217	0.6	0.4	7.24954e-128	Type 1 myonuclei
ANKRD28	1.89463e-132	0.27613	0.346	0.191	1.10525e-127	Type 1 myonuclei
TRIM7	4.1476e-132	0.350402	0.387	0.221	2.41954e-127	Type 1 myonuclei
ERBIN	4.64019e-132	0.389819	0.41	0.24	2.7069e-127	Type 1 myonuclei
CELF2	1.59992e-131	-1.6288	0.195	0.313	9.33327e-127	Type 1 myonuclei
TRAPPC9	2.74828e-131	0.293818	0.384	0.218	1.60324e-126	Type 1 myonuclei
LMO7	2.79122e-131	0.251604	0.476	0.285	1.62829e-126	Type 1 myonuclei
BCL6	4.94292e-131	0.315306	0.385	0.219	2.8835e-126	Type 1 myonuclei
THRAP3	7.32585e-131	0.295016	0.476	0.288	4.27361e-126	Type 1 myonuclei
GPHN	1.29602e-129	0.260006	0.647	0.437	7.56046e-125	Type 1 myonuclei
RCOR3	1.99452e-129	0.275693	0.455	0.272	1.16352e-124	Type 1 myonuclei
SRRM1	8.26218e-129	0.276083	0.402	0.232	4.81983e-124	Type 1 myonuclei
USP32	8.58222e-129	0.34678	0.339	0.187	5.00653e-124	Type 1 myonuclei
UBE2D1	5.07321e-128	0.374564	0.282	0.147	2.95951e-123	Type 1 myonuclei
PRKAA2	4.94436e-127	0.302732	0.341	0.188	2.88434e-122	Type 1 myonuclei
MIR29B2CHG	5.56136e-127	0.329877	0.306	0.164	3.24427e-122	Type 1 myonuclei
NDUFS1	2.08182e-126	0.38136	0.276	0.143	1.21445e-121	Type 1 myonuclei
UTRN	2.73728e-125	-1.6438	0.225	0.332	1.59682e-120	Type 1 myonuclei
AC104596.1	4.80364e-125	0.644395	0.29	0.159	2.80225e-120	Type 1 myonuclei
FGF13	5.71832e-125	0.256346	0.637	0.424	3.33584e-120	Type 1 myonuclei
MYOM2	1.33434e-123	0.442123	0.388	0.227	7.78401e-119	Type 1 myonuclei
FBXO34	1.50465e-122	0.324205	0.339	0.19	8.77752e-118	Type 1 myonuclei
C10orf76	3.4935e-122	0.287081	0.316	0.172	2.03797e-117	Type 1 myonuclei
UBE2H	1.19486e-121	0.324139	0.411	0.244	6.97033e-117	Type 1 myonuclei
PLA2G4C	4.13182e-121	0.276163	0.418	0.247	2.41034e-116	Type 1 myonuclei
TRIM63	8.58901e-121	0.445102	0.298	0.163	5.01048e-116	Type 1 myonuclei
IBTK	8.53612e-120	0.399795	0.274	0.145	4.97963e-115	Type 1 myonuclei
ANGPT1	1.56339e-118	0.382406	0.347	0.201	9.12018e-114	Type 1 myonuclei
MSRB3	1.68319e-118	0.286971	0.389	0.227	9.81906e-114	Type 1 myonuclei
TCEA3	1.05539e-117	0.403275	0.34	0.195	6.15675e-113	Type 1 myonuclei
DGKD	3.06492e-117	0.385579	0.32	0.179	1.78795e-112	Type 1 myonuclei
IMMP2L	4.69042e-117	0.252054	0.585	0.39	2.73621e-112	Type 1 myonuclei
DYSF	4.99488e-117	0.316431	0.376	0.219	2.91381e-112	Type 1 myonuclei
ANKRD26	5.74062e-117	0.299421	0.278	0.148	3.34885e-112	Type 1 myonuclei
KTN1	8.64857e-117	0.2587	0.574	0.372	5.04523e-112	Type 1 myonuclei
OSBPL1A	4.50066e-116	0.312159	0.287	0.155	2.62551e-111	Type 1 myonuclei
GABPB2	1.73033e-115	0.288899	0.264	0.138	1.00941e-110	Type 1 myonuclei
CUTC	1.14399e-114	0.280175	0.346	0.197	6.67356e-110	Type 1 myonuclei
GTF2IRD2B	4.69037e-114	0.356741	0.254	0.132	2.73617e-109	Type 1 myonuclei
TMCC1	4.63364e-113	0.283029	0.445	0.273	2.70308e-108	Type 1 myonuclei
GMPR	9.60498e-113	0.385947	0.28	0.152	5.60316e-108	Type 1 myonuclei
STARD7	3.2096e-112	0.340942	0.27	0.144	1.87235e-107	Type 1 myonuclei
DNAJB1	2.92145e-111	0.365083	0.274	0.148	1.70426e-106	Type 1 myonuclei
LARP1	3.78327e-111	0.336228	0.275	0.149	2.20701e-106	Type 1 myonuclei
MTMR3	1.71205e-110	0.320714	0.363	0.213	9.98743e-106	Type 1 myonuclei
ZXDC	2.44259e-110	0.260544	0.27	0.145	1.42491e-105	Type 1 myonuclei
ZNF91	5.17017e-110	0.264959	0.32	0.181	3.01607e-105	Type 1 myonuclei
ZNF780B	6.68996e-110	0.29702	0.288	0.158	3.90265e-105	Type 1 myonuclei
TTN-AS1	9.10448e-110	0.256205	0.621	0.413	5.31119e-105	Type 1 myonuclei
DIAPH1	9.69617e-110	0.253675	0.288	0.157	5.65636e-105	Type 1 myonuclei
UQCRC2	3.04083e-109	0.335976	0.261	0.139	1.7739e-104	Type 1 myonuclei
RPAP2	4.10487e-109	0.281685	0.292	0.161	2.39462e-104	Type 1 myonuclei
CDK5RAP2	7.6264e-109	0.332693	0.265	0.142	4.44894e-104	Type 1 myonuclei
PTPN14	4.38633e-108	0.29941	0.282	0.156	2.55881e-103	Type 1 myonuclei
BIN1	6.88688e-108	0.368161	0.317	0.181	4.01753e-103	Type 1 myonuclei
AHCYL2	6.98715e-108	0.322546	0.311	0.177	4.07603e-103	Type 1 myonuclei
PIP5K1A	1.1423e-106	0.257917	0.266	0.143	6.6637e-102	Type 1 myonuclei
MIPOL1	1.44707e-104	0.298105	0.251	0.135	8.44161e-100	Type 1 myonuclei
MLF1	7.04027e-104	0.310224	0.335	0.197	4.10701e-99	Type 1 myonuclei
NDUFA10	2.3396e-103	0.321377	0.258	0.14	1.36483e-98	Type 1 myonuclei
USP6	8.15295e-102	0.299193	0.303	0.172	4.75611e-97	Type 1 myonuclei
AIG1	1.32131e-100	0.318185	0.311	0.18	7.70802e-96	Type 1 myonuclei
ZYG11B	2.46891e-98	0.318726	0.25	0.137	1.44026e-93	Type 1 myonuclei
AC015878.1	5.7439e-98	0.473349	0.266	0.151	3.35076e-93	Type 1 myonuclei
SGCA	1.19095e-97	0.321225	0.28	0.158	6.94755e-93	Type 1 myonuclei
NR2C1	1.91479e-97	0.264034	0.274	0.153	1.11701e-92	Type 1 myonuclei
PRKRIP1	2.7675e-96	0.283572	0.311	0.181	1.61445e-91	Type 1 myonuclei
YPEL2	6.12327e-94	0.300123	0.255	0.142	3.57207e-89	Type 1 myonuclei
SPTBN1	6.2742e-94	-1.7685	0.158	0.252	3.66012e-89	Type 1 myonuclei
SLC29A2	7.24699e-94	0.294374	0.25	0.138	4.2276e-89	Type 1 myonuclei
ACADVL	3.66227e-93	0.302037	0.383	0.237	2.13642e-88	Type 1 myonuclei
CA3	2.73802e-92	0.250943	0.437	0.281	1.59725e-87	Type 1 myonuclei
MT-CO3	2.24252e-91	-0.861942	0.316	0.417	1.3082e-86	Type 1 myonuclei
ATP2A1	2.5139e-91	-1.01634	0.583	0.568	1.46651e-86	Type 1 myonuclei
RNF144B	4.45942e-89	0.282986	0.262	0.149	2.60145e-84	Type 1 myonuclei
MAU2	1.53987e-88	0.254953	0.263	0.15	8.98296e-84	Type 1 myonuclei
NXN	1.43012e-86	0.306804	0.271	0.157	8.34277e-82	Type 1 myonuclei
TNNI2	1.09106e-85	-1.14806	0.267	0.352	6.36478e-81	Type 1 myonuclei
ATP6V0A1	1.3648e-84	0.256735	0.254	0.145	7.96168e-80	Type 1 myonuclei
MT-ND4	6.65419e-84	-0.821334	0.316	0.41	3.88179e-79	Type 1 myonuclei
GALNTL6	5.32161e-80	-3.16512	0.178	0.254	3.10441e-75	Type 1 myonuclei
MYF6	4.60704e-75	0.321717	0.276	0.168	2.68756e-70	Type 1 myonuclei
MT-CO1	1.8875e-72	-0.796639	0.346	0.428	1.10109e-67	Type 1 myonuclei
MT-CYB	1.53598e-69	-0.865374	0.294	0.376	8.96028e-65	Type 1 myonuclei
TNNC2	2.01395e-60	-0.894416	0.329	0.397	1.17486e-55	Type 1 myonuclei
MT-ATP6	3.27743e-59	-0.793358	0.303	0.376	1.91192e-54	Type 1 myonuclei
MT-RNR1	2.79736e-58	-0.918388	0.347	0.405	1.63187e-53	Type 1 myonuclei
MT-ND2	1.44858e-55	-0.846397	0.229	0.305	8.45044e-51	Type 1 myonuclei
MYLPF	6.83444e-53	-0.90806	0.239	0.314	3.98694e-48	Type 1 myonuclei
ARHGAP6	1.4681e-52	-1.08642	0.256	0.317	8.56434e-48	Type 1 myonuclei
LAMA2	1.95228e-52	-1.67181	0.323	0.359	1.13888e-47	Type 1 myonuclei
PDK4	1.13984e-47	0.445951	0.28	0.194	6.64936e-43	Type 1 myonuclei
ACTN3	2.98086e-44	-1.27727	0.233	0.28	1.73892e-39	Type 1 myonuclei
MT-CO2	9.07065e-44	-0.778879	0.265	0.326	5.29145e-39	Type 1 myonuclei
FKBP5	1.01109e-38	-0.493168	0.463	0.328	5.8983e-34	Type 1 myonuclei
MT-ND1	4.45501e-38	-0.734394	0.201	0.263	2.59887e-33	Type 1 myonuclei
XIST	9.99944e-38	-0.524179	0.212	0.283	5.83327e-33	Type 1 myonuclei
RHOBTB1	2.24227e-32	-0.253386	0.458	0.325	1.30805e-27	Type 1 myonuclei
SETD2	2.82154e-29	-0.269849	0.37	0.265	1.64597e-24	Type 1 myonuclei
C20orf194	4.97517e-28	-0.253716	0.302	0.216	2.90231e-23	Type 1 myonuclei
WWOX	2.67629e-27	-1.00633	0.241	0.278	1.56124e-22	Type 1 myonuclei
RABGAP1L	1.96207e-26	-1.07188	0.262	0.293	1.14459e-21	Type 1 myonuclei
EEA1	3.14428e-26	-0.281829	0.272	0.194	1.83425e-21	Type 1 myonuclei
IQGAP1	5.97342e-26	-0.254632	0.283	0.202	3.48465e-21	Type 1 myonuclei
ERC1	7.357e-26	-0.293495	0.352	0.254	4.29178e-21	Type 1 myonuclei
FOXN3	1.15119e-25	-0.301137	0.278	0.198	6.7156e-21	Type 1 myonuclei
RBM25	2.12055e-23	-0.274655	0.405	0.299	1.23704e-18	Type 1 myonuclei
DENND4A	4.93505e-22	-0.381187	0.254	0.183	2.87891e-17	Type 1 myonuclei
SF3B1	9.18107e-22	-0.855603	0.319	0.335	5.35587e-17	Type 1 myonuclei
TRIO	2.10239e-21	-0.304601	0.336	0.249	1.22645e-16	Type 1 myonuclei
ARHGAP21	2.1744e-20	-0.42001	0.268	0.194	1.26846e-15	Type 1 myonuclei
KAT6A	4.80528e-20	-0.304681	0.323	0.241	2.80321e-15	Type 1 myonuclei
RAB2A	6.2464e-20	-0.290569	0.261	0.193	3.6439e-15	Type 1 myonuclei
EPS15	1.30577e-19	-0.280942	0.385	0.288	7.61734e-15	Type 1 myonuclei
MYL1	1.95882e-19	-0.609598	0.629	0.579	1.1427e-14	Type 1 myonuclei
ARGLU1	2.1589e-19	-0.807833	0.421	0.413	1.25942e-14	Type 1 myonuclei
RSF1	4.19071e-19	-0.346813	0.282	0.21	2.44469e-14	Type 1 myonuclei
KDM2A	5.24955e-19	-0.279667	0.349	0.261	3.06238e-14	Type 1 myonuclei
PTPRG	9.38157e-19	-1.17329	0.28	0.294	5.47283e-14	Type 1 myonuclei
PEAK1	1.06525e-18	-0.388605	0.341	0.255	6.21427e-14	Type 1 myonuclei
DENND1A	2.29149e-18	-0.372693	0.25	0.184	1.33677e-13	Type 1 myonuclei
PDE7B	3.29464e-18	-0.415738	0.288	0.217	1.92196e-13	Type 1 myonuclei
POU2F1	5.98395e-18	-0.306243	0.25	0.187	3.4908e-13	Type 1 myonuclei
ZRANB2	1.33945e-16	-0.279087	0.313	0.238	7.81384e-12	Type 1 myonuclei
LRBA	1.68977e-16	-0.473842	0.273	0.203	9.85747e-12	Type 1 myonuclei
KANTR	2.80085e-16	-0.251675	0.338	0.26	1.63391e-11	Type 1 myonuclei
PIAS1	3.10213e-16	-0.341725	0.263	0.198	1.80966e-11	Type 1 myonuclei
ATG7	3.82677e-16	-0.408292	0.279	0.21	2.23238e-11	Type 1 myonuclei
RTN4	9.31905e-16	-0.285295	0.362	0.277	5.43636e-11	Type 1 myonuclei
CELF1	2.2229e-15	-0.268071	0.307	0.236	1.29675e-10	Type 1 myonuclei
SEC31A	2.6216e-15	-0.342073	0.261	0.197	1.52933e-10	Type 1 myonuclei
TTC3	3.68825e-15	-0.300648	0.416	0.319	2.15158e-10	Type 1 myonuclei
ZNF292	8.91025e-15	-0.359074	0.326	0.249	5.19788e-10	Type 1 myonuclei
ACTG1	1.82991e-14	-0.358412	0.308	0.236	1.0675e-09	Type 1 myonuclei
FBXO11	1.88418e-14	-0.341665	0.303	0.232	1.09916e-09	Type 1 myonuclei
VPS13C	2.38249e-14	-0.369578	0.366	0.281	1.38985e-09	Type 1 myonuclei
ZNF609	2.54826e-14	-0.294508	0.254	0.195	1.48655e-09	Type 1 myonuclei
AKAP13	3.11557e-14	-0.254044	0.533	0.41	1.8175e-09	Type 1 myonuclei
HIBCH	3.20511e-14	-0.304833	0.324	0.25	1.86974e-09	Type 1 myonuclei
ANKRD11	3.52857e-14	-0.438625	0.312	0.24	2.05842e-09	Type 1 myonuclei
PRR16	1.64483e-13	-0.310648	0.387	0.302	9.59529e-09	Type 1 myonuclei
CDK13	2.23892e-13	-0.31917	0.332	0.255	1.3061e-08	Type 1 myonuclei
TCF4	2.32036e-13	-0.925166	0.362	0.351	1.3536e-08	Type 1 myonuclei
MON2	3.04012e-13	-0.410935	0.337	0.258	1.77349e-08	Type 1 myonuclei
MYLK4	3.51578e-13	-0.371246	0.308	0.238	2.05097e-08	Type 1 myonuclei
TRPS1	1.1439e-12	-0.488509	0.301	0.232	6.67308e-08	Type 1 myonuclei
FTO	2.55962e-12	-0.388175	0.258	0.199	1.49318e-07	Type 1 myonuclei
SETD5	3.51757e-12	-0.33691	0.356	0.278	2.05201e-07	Type 1 myonuclei
TCF12	4.08105e-12	-0.257602	0.487	0.381	2.38072e-07	Type 1 myonuclei
BDP1	4.34544e-12	-0.478581	0.256	0.197	2.53496e-07	Type 1 myonuclei
MKL1	9.95219e-12	-0.336259	0.254	0.197	5.80571e-07	Type 1 myonuclei
RPS6KA3	1.50657e-11	-0.300086	0.373	0.292	8.78872e-07	Type 1 myonuclei
UBE2D3	2.24259e-11	-0.404916	0.27	0.211	1.30824e-06	Type 1 myonuclei
XRN1	3.10651e-11	-0.365602	0.301	0.235	1.81222e-06	Type 1 myonuclei
CDC42BPA	3.43441e-11	-0.441571	0.393	0.306	2.00349e-06	Type 1 myonuclei
NBEAL1	3.60034e-11	-0.468565	0.259	0.2	2.10029e-06	Type 1 myonuclei
NFIB	1.3116e-10	-0.461972	0.354	0.277	7.65136e-06	Type 1 myonuclei
NF1	1.5911e-10	-0.382204	0.283	0.223	9.28184e-06	Type 1 myonuclei
NCOA3	1.81719e-10	-0.389646	0.312	0.246	1.06008e-05	Type 1 myonuclei
PUM2	1.91383e-10	-0.300258	0.323	0.255	1.11645e-05	Type 1 myonuclei
NIPBL	2.75244e-10	-0.362114	0.394	0.311	1.60566e-05	Type 1 myonuclei
GPBP1	4.39233e-10	-0.428795	0.26	0.204	2.56231e-05	Type 1 myonuclei
CEP85L	5.02863e-10	-0.282649	0.372	0.296	2.9335e-05	Type 1 myonuclei
PPP3CA	8.18691e-10	-0.657331	0.382	0.368	4.77592e-05	Type 1 myonuclei
ZEB1	2.69538e-09	-0.767594	0.497	0.445	0.000157238	Type 1 myonuclei
TMTC1	4.15981e-09	-0.502315	0.251	0.199	0.000242667	Type 1 myonuclei
OSBPL8	7.98546e-09	-0.424458	0.275	0.219	0.00046584	Type 1 myonuclei
CCNH	1.67477e-08	-0.438557	0.288	0.231	0.000976994	Type 1 myonuclei
FUS	2.23814e-08	-0.357481	0.265	0.213	0.00130564	Type 1 myonuclei
TMEM233	5.717e-08	-0.399713	0.335	0.271	0.00333507	Type 1 myonuclei
MGEA5	1.11063e-07	-0.880538	0.281	0.278	0.00647898	Type 1 myonuclei
RSRP1	1.29544e-07	-0.36424	0.324	0.262	0.00755711	Type 1 myonuclei
SYNE1	1.46233e-07	-0.379728	0.451	0.36	0.00853063	Type 1 myonuclei
PKN2	1.61099e-07	-0.442894	0.272	0.22	0.00939788	Type 1 myonuclei
ARHGAP10	2.16973e-07	-0.39923	0.315	0.255	0.0126573	Type 1 myonuclei
PIBF1	7.87989e-07	-0.492722	0.254	0.206	0.0459681	Type 1 myonuclei
FAM172A	8.60749e-07	-0.579501	0.265	0.213	0.0502127	Type 1 myonuclei
VCL	1.26964e-06	-0.342649	0.261	0.214	0.0740656	Type 1 myonuclei
PFKM	1.42503e-06	-0.362029	0.411	0.328	0.0831305	Type 1 myonuclei
ABCA10	1.55256e-06	-1.06595	0.268	0.213	0.09057	Type 1 myonuclei
STAG1	1.74041e-06	-0.644387	0.427	0.394	0.101529	Type 1 myonuclei
GNAS	1.83124e-06	-0.808656	0.265	0.261	0.106827	Type 1 myonuclei
PPP1R12A	3.90521e-06	-0.441017	0.315	0.256	0.227814	Type 1 myonuclei
JUN	8.06563e-06	-0.63753	0.363	0.292	0.470516	Type 1 myonuclei
SBF2	1.05834e-05	-0.46172	0.398	0.322	0.617394	Type 1 myonuclei
SLC24A3	1.52188e-05	-0.27951	0.265	0.223	0.887805	Type 1 myonuclei
PRRC2C	1.84806e-05	-0.920875	0.286	0.278	1	Type 1 myonuclei
BPTF	5.78725e-05	-0.412111	0.47	0.38	1	Type 1 myonuclei
CCNL2	9.27778e-05	-0.45042	0.281	0.234	1	Type 1 myonuclei
ATRX	0.000110158	-0.486124	0.394	0.32	1	Type 1 myonuclei
FNDC3B	0.000223864	-0.491017	0.362	0.295	1	Type 1 myonuclei
ACTB	0.000346646	-0.507349	0.44	0.357	1	Type 1 myonuclei
SRSF11	0.000514322	-0.320276	0.506	0.413	1	Type 1 myonuclei
HNRNPDL	0.000561183	-0.344902	0.409	0.338	1	Type 1 myonuclei
NKTR	0.000689176	-0.733348	0.447	0.399	1	Type 1 myonuclei
LDLRAD4	0.000784076	-0.559175	0.26	0.217	1	Type 1 myonuclei
TBC1D5	0.000852153	-0.356413	0.465	0.383	1	Type 1 myonuclei
RBMS3	0.00198737	-0.738183	0.286	0.272	1	Type 1 myonuclei
ANKS1B	0.00222118	-0.554376	0.272	0.267	1	Type 1 myonuclei
MYCBP2	0.00883746	-0.581325	0.3	0.252	1	Type 1 myonuclei
PTK2	0.00947309	-0.512833	0.339	0.283	1	Type 1 myonuclei
MYH1	0	2.87925	0.873	0.397	0	Type 2X myonuclei
ATRNL1	0	2.68832	0.28	0.048	0	Type 2X myonuclei
LANCL1-AS1	0	2.14158	0.425	0.112	0	Type 2X myonuclei
HCN1	0	2.14143	0.255	0.08	0	Type 2X myonuclei
ACTN3	0	2.04187	0.554	0.172	0	Type 2X myonuclei
MYBPC2	0	2.00079	0.786	0.309	0	Type 2X myonuclei
MYLK4	0	1.88955	0.513	0.17	0	Type 2X myonuclei
ATP2A1	0	1.86502	0.899	0.462	0	Type 2X myonuclei
SH3RF2	0	1.85082	0.36	0.107	0	Type 2X myonuclei
GADL1	0	1.8127	0.342	0.103	0	Type 2X myonuclei
TMEM233	0	1.73872	0.542	0.202	0	Type 2X myonuclei
NOS1	0	1.70872	0.52	0.203	0	Type 2X myonuclei
GPI	0	1.70655	0.431	0.186	0	Type 2X myonuclei
LMOD1	0	1.66217	0.365	0.121	0	Type 2X myonuclei
ATP2B2	0	1.6038	0.284	0.083	0	Type 2X myonuclei
MYH2	0	1.57379	0.693	0.441	0	Type 2X myonuclei
RHOBTB1	0	1.54103	0.617	0.273	0	Type 2X myonuclei
MLF1	0	1.52765	0.434	0.165	0	Type 2X myonuclei
DENND2C	0	1.50998	0.879	0.485	0	Type 2X myonuclei
PHKA1	0	1.50392	0.364	0.139	0	Type 2X myonuclei
EGF	0	1.44462	0.504	0.22	0	Type 2X myonuclei
ARHGAP6	0	1.44329	0.539	0.221	0	Type 2X myonuclei
PFKFB1	0	1.42573	0.516	0.217	0	Type 2X myonuclei
GPD2	0	1.42098	0.397	0.148	0	Type 2X myonuclei
CD38	0	1.38719	0.286	0.108	0	Type 2X myonuclei
KCNQ5	0	1.38704	0.688	0.372	0	Type 2X myonuclei
HOMER1	0	1.37371	0.346	0.142	0	Type 2X myonuclei
UNC13B	0	1.35089	0.546	0.273	0	Type 2X myonuclei
TNNT3	0	1.3493	0.965	0.655	0	Type 2X myonuclei
PGM1	0	1.33072	0.46	0.196	0	Type 2X myonuclei
TPM1	0	1.30401	0.701	0.316	0	Type 2X myonuclei
SLC7A2	0	1.28539	0.529	0.242	0	Type 2X myonuclei
FILIP1L	0	1.27344	0.967	0.666	0	Type 2X myonuclei
CTNNA3	0	1.25522	0.929	0.59	0	Type 2X myonuclei
PEBP4	0	1.23758	0.655	0.331	0	Type 2X myonuclei
DIAPH2	0	1.23103	0.699	0.401	0	Type 2X myonuclei
MYOM2	0	1.22624	0.456	0.205	0	Type 2X myonuclei
ART3	0	1.21601	0.561	0.274	0	Type 2X myonuclei
COL4A3	0	1.21509	0.705	0.37	0	Type 2X myonuclei
PPP1R3A	0	1.20688	0.525	0.248	0	Type 2X myonuclei
PHKG1	0	1.1911	0.421	0.195	0	Type 2X myonuclei
ERBB4	0	1.18093	0.573	0.299	0	Type 2X myonuclei
AMPD1	0	1.16914	0.698	0.382	0	Type 2X myonuclei
NEO1	0	1.13833	0.482	0.248	0	Type 2X myonuclei
AC011287.1	0	1.10774	0.611	0.328	0	Type 2X myonuclei
AGL	0	1.10673	0.734	0.417	0	Type 2X myonuclei
PFKM	0	1.10463	0.557	0.279	0	Type 2X myonuclei
PYGM	0	1.07849	0.712	0.409	0	Type 2X myonuclei
PLCD4	0	1.07309	0.436	0.219	0	Type 2X myonuclei
MLIP	0	1.06403	0.891	0.527	0	Type 2X myonuclei
MYPN	0	1.05437	0.831	0.487	0	Type 2X myonuclei
DEPTOR	0	1.04805	0.548	0.295	0	Type 2X myonuclei
EYA4	0	1.0461	0.617	0.337	0	Type 2X myonuclei
CDH13	0	1.03021	0.805	0.489	0	Type 2X myonuclei
CLTCL1	0	1.02713	0.505	0.275	0	Type 2X myonuclei
SLC16A10	0	1.02526	0.555	0.308	0	Type 2X myonuclei
TNNI2	0	1.02389	0.546	0.257	0	Type 2X myonuclei
MYL1	0	1.015	0.829	0.512	0	Type 2X myonuclei
PHTF2	0	1.01273	0.546	0.289	0	Type 2X myonuclei
ASB15	0	1.0119	0.496	0.251	0	Type 2X myonuclei
ENO3	0	0.99576	0.668	0.367	0	Type 2X myonuclei
JPH1	0	0.987243	0.534	0.282	0	Type 2X myonuclei
FBXO32	0	0.986098	0.665	0.373	0	Type 2X myonuclei
CACNA2D1	0	0.981491	0.866	0.569	0	Type 2X myonuclei
SESN1	0	0.972094	0.647	0.379	0	Type 2X myonuclei
SETBP1	0	0.952306	0.603	0.349	0	Type 2X myonuclei
FGF13	0	0.948548	0.701	0.404	0	Type 2X myonuclei
SOX6	0	0.940828	0.756	0.425	0	Type 2X myonuclei
GHR	0	0.934788	0.659	0.396	0	Type 2X myonuclei
OSBPL6	0	0.92807	0.533	0.295	0	Type 2X myonuclei
TRDN	0	0.912605	0.992	0.766	0	Type 2X myonuclei
PLCL1	0	0.9122	0.663	0.375	0	Type 2X myonuclei
CMYA5	0	0.90891	0.957	0.67	0	Type 2X myonuclei
AGBL1	0	0.908223	0.665	0.421	0	Type 2X myonuclei
TP63	0	0.904929	0.656	0.37	0	Type 2X myonuclei
RORA	0	0.903663	0.905	0.675	0	Type 2X myonuclei
MYOZ1	0	0.881983	0.567	0.309	0	Type 2X myonuclei
UBE2G1	0	0.879744	0.576	0.33	0	Type 2X myonuclei
PDE4D	0	0.865458	0.912	0.615	0	Type 2X myonuclei
MBNL1	0	0.864465	0.914	0.699	0	Type 2X myonuclei
CAP2	0	0.855058	0.691	0.406	0	Type 2X myonuclei
PRKN	0	0.849849	0.687	0.431	0	Type 2X myonuclei
DMD	0	0.848368	0.977	0.753	0	Type 2X myonuclei
LDB3	0	0.838983	0.787	0.522	0	Type 2X myonuclei
TTN	0	0.824849	1	0.954	0	Type 2X myonuclei
MIR133A1HG	0	0.811672	0.921	0.602	0	Type 2X myonuclei
ATP1A2	0	0.794779	0.728	0.446	0	Type 2X myonuclei
ADCY2	0	0.770872	0.764	0.445	0	Type 2X myonuclei
PDLIM5	0	0.760694	0.79	0.52	0	Type 2X myonuclei
LIMCH1	0	0.756744	0.731	0.484	0	Type 2X myonuclei
DTNA	0	0.74623	0.775	0.491	0	Type 2X myonuclei
RYR1	0	0.741879	0.835	0.608	0	Type 2X myonuclei
PALLD	0	0.712914	0.812	0.541	0	Type 2X myonuclei
SVIL	0	0.712768	0.884	0.59	0	Type 2X myonuclei
CPED1	0	0.699706	0.749	0.48	0	Type 2X myonuclei
RBFOX1	0	0.682024	0.772	0.492	0	Type 2X myonuclei
PDLIM3	0	0.635844	0.874	0.621	0	Type 2X myonuclei
ZBTB20	0	0.589023	0.925	0.765	0	Type 2X myonuclei
MYOT	0	0.588333	0.821	0.534	0	Type 2X myonuclei
SGCD	0	0.573562	0.829	0.548	0	Type 2X myonuclei
NEB	0	0.396064	0.998	0.916	0	Type 2X myonuclei
TNNT1	0	-1.88001	0.607	0.685	0	Type 2X myonuclei
PRKAG3	1.05913e-307	1.31223	0.275	0.1	6.17852e-303	Type 2X myonuclei
AC015878.1	5.58174e-306	1.50435	0.32	0.134	3.25616e-301	Type 2X myonuclei
MEF2C	1.61389e-304	0.559288	0.87	0.621	9.41481e-300	Type 2X myonuclei
NEXN	5.72212e-304	0.625194	0.796	0.52	3.33805e-299	Type 2X myonuclei
PRR16	1.06828e-302	1.05288	0.493	0.267	6.23194e-298	Type 2X myonuclei
NPHP1	1.08288e-297	0.893436	0.535	0.296	6.31706e-293	Type 2X myonuclei
ZBTB16	1.45494e-297	0.810924	0.616	0.367	8.48754e-293	Type 2X myonuclei
SPTB	3.27474e-296	1.16021	0.365	0.166	1.91035e-291	Type 2X myonuclei
KIF1B	1.24919e-295	0.682353	0.707	0.465	7.28728e-291	Type 2X myonuclei
FHL3	1.21414e-291	0.974267	0.392	0.185	7.0828e-287	Type 2X myonuclei
TMOD1	7.4718e-289	1.14081	0.317	0.132	4.35875e-284	Type 2X myonuclei
PLCL2	9.1228e-284	0.79824	0.596	0.357	5.32187e-279	Type 2X myonuclei
FBP2	3.61131e-283	1.21614	0.274	0.105	2.10669e-278	Type 2X myonuclei
GPATCH8	2.30031e-282	0.735787	0.698	0.468	1.34191e-277	Type 2X myonuclei
TPM3	2.5815e-280	-2.00468	0.29	0.453	1.50594e-275	Type 2X myonuclei
AC138904.3	6.27915e-279	0.848801	0.543	0.31	3.66301e-274	Type 2X myonuclei
COL4A4	1.42708e-277	1.01293	0.396	0.193	8.32501e-273	Type 2X myonuclei
PDE4DIP	1.50291e-277	0.597583	0.735	0.467	8.76735e-273	Type 2X myonuclei
GMPR	5.03672e-276	1.2201	0.321	0.14	2.93822e-271	Type 2X myonuclei
MYLPF	8.6175e-276	0.833259	0.466	0.237	5.0271e-271	Type 2X myonuclei
ANKS1B	2.74553e-273	0.985041	0.422	0.217	1.60163e-268	Type 2X myonuclei
CLCN1	1.47247e-270	0.978367	0.422	0.217	8.58979e-266	Type 2X myonuclei
ANK3	4.67254e-269	0.739212	0.571	0.337	2.72577e-264	Type 2X myonuclei
CASQ1	2.50851e-268	0.837089	0.49	0.272	1.46336e-263	Type 2X myonuclei
BICC1	5.1857e-267	-2.26957	0.11	0.301	3.02513e-262	Type 2X myonuclei
MYO18B	1.3589e-264	0.700959	0.622	0.39	7.92726e-260	Type 2X myonuclei
AC092153.1	1.37289e-264	1.28248	0.312	0.138	8.0089e-260	Type 2X myonuclei
PPP2R3A	3.02811e-264	0.69337	0.663	0.43	1.76648e-259	Type 2X myonuclei
TNNC2	5.83209e-264	0.659809	0.565	0.318	3.40221e-259	Type 2X myonuclei
MYH7	3.47418e-261	-1.72096	0.305	0.472	2.0267e-256	Type 2X myonuclei
MYLK2	1.88904e-260	1.02855	0.42	0.221	1.10199e-255	Type 2X myonuclei
KLHL31	6.5563e-257	1.01874	0.401	0.204	3.82468e-252	Type 2X myonuclei
FHIT	4.01555e-256	0.87201	0.552	0.339	2.34251e-251	Type 2X myonuclei
DAPK2	1.20057e-252	0.742824	0.621	0.386	7.00362e-248	Type 2X myonuclei
PPM1L	4.50029e-252	0.934335	0.495	0.292	2.62529e-247	Type 2X myonuclei
PPP3CA	2.74722e-251	0.804287	0.532	0.318	1.60262e-246	Type 2X myonuclei
PATJ	7.02816e-248	0.794646	0.549	0.334	4.09995e-243	Type 2X myonuclei
TACC2	6.49861e-246	0.63302	0.621	0.388	3.79103e-241	Type 2X myonuclei
EXOC4	1.23402e-243	0.715495	0.661	0.449	7.1988e-239	Type 2X myonuclei
ATP2A2	2.66184e-243	-1.7167	0.328	0.472	1.55281e-238	Type 2X myonuclei
PRKG1	3.12979e-243	0.486099	0.802	0.562	1.8258e-238	Type 2X myonuclei
MAST2	3.19296e-243	0.802727	0.544	0.335	1.86265e-238	Type 2X myonuclei
AC241952.1	1.24697e-241	0.544529	0.661	0.403	7.27431e-237	Type 2X myonuclei
NEDD4	6.55301e-241	1.04218	0.428	0.236	3.82277e-236	Type 2X myonuclei
TBC1D4	9.76312e-240	0.766198	0.576	0.365	5.69541e-235	Type 2X myonuclei
ANKRD23	2.12835e-239	0.71968	0.579	0.359	1.2416e-234	Type 2X myonuclei
CKM	1.75869e-238	0.628142	0.643	0.415	1.02595e-233	Type 2X myonuclei
MYBPC1	5.22759e-238	0.380863	0.985	0.796	3.04957e-233	Type 2X myonuclei
PPP1R3C	4.35383e-236	1.21545	0.273	0.116	2.53985e-231	Type 2X myonuclei
G0S2	5.72441e-233	1.24845	0.28	0.123	3.33939e-228	Type 2X myonuclei
BCAS2	2.51048e-231	1.22478	0.275	0.119	1.46451e-226	Type 2X myonuclei
AHNAK	4.977e-228	-2.17724	0.166	0.339	2.90338e-223	Type 2X myonuclei
MSRB3	1.20497e-226	0.914642	0.408	0.222	7.02929e-222	Type 2X myonuclei
SLC25A12	1.40191e-226	0.870252	0.437	0.243	8.17819e-222	Type 2X myonuclei
TMEM182	4.71114e-225	1.08063	0.306	0.143	2.74829e-220	Type 2X myonuclei
STIM1	1.09166e-224	0.772691	0.501	0.302	6.36829e-220	Type 2X myonuclei
SLC36A2	1.99671e-223	0.650037	0.582	0.359	1.1648e-218	Type 2X myonuclei
XIRP2	1.45087e-222	0.421077	0.743	0.514	8.46377e-218	Type 2X myonuclei
FILIP1	8.61721e-221	0.693549	0.648	0.422	5.02694e-216	Type 2X myonuclei
AHCYL1	4.04906e-216	1.04014	0.272	0.12	2.36206e-211	Type 2X myonuclei
TNKS2	8.89563e-216	0.794809	0.477	0.283	5.18935e-211	Type 2X myonuclei
CLIC5	2.21085e-212	0.875561	0.371	0.194	1.28972e-207	Type 2X myonuclei
ASB5	1.81774e-210	0.760094	0.505	0.302	1.0604e-205	Type 2X myonuclei
PKM	1.0623e-209	0.847892	0.394	0.213	6.19705e-205	Type 2X myonuclei
KIF13A	1.22001e-207	0.700081	0.573	0.373	7.11705e-203	Type 2X myonuclei
ANK2	1.59473e-207	0.663086	0.587	0.379	9.30303e-203	Type 2X myonuclei
SRL	6.4342e-206	0.795925	0.423	0.24	3.75345e-201	Type 2X myonuclei
COBL	4.964e-202	1.05838	0.262	0.117	2.8958e-197	Type 2X myonuclei
FOXP2	1.38329e-201	0.710226	0.547	0.346	8.06957e-197	Type 2X myonuclei
ABLIM1	2.22847e-200	-2.21296	0.097	0.252	1.3e-195	Type 2X myonuclei
FSD2	5.69404e-200	0.794526	0.426	0.242	3.32167e-195	Type 2X myonuclei
RNF150	5.59511e-199	0.802171	0.388	0.21	3.26397e-194	Type 2X myonuclei
ABLIM2	1.28276e-198	0.819959	0.446	0.264	7.48308e-194	Type 2X myonuclei
RBM24	3.12819e-198	0.540036	0.625	0.399	1.82486e-193	Type 2X myonuclei
FBXL17	5.09758e-198	0.714167	0.569	0.374	2.97372e-193	Type 2X myonuclei
FAM160A1	5.26946e-198	0.648334	0.522	0.319	3.07399e-193	Type 2X myonuclei
AFAP1L1	7.25306e-196	1.04256	0.252	0.111	4.23115e-191	Type 2X myonuclei
SCN4A	9.21252e-196	0.79096	0.414	0.236	5.37422e-191	Type 2X myonuclei
DPF3	1.47415e-192	0.867758	0.368	0.2	8.5996e-188	Type 2X myonuclei
ANO5	1.11472e-191	0.557283	0.568	0.351	6.50282e-187	Type 2X myonuclei
RPL3L	4.2647e-191	0.806331	0.39	0.219	2.48786e-186	Type 2X myonuclei
WDPCP	5.90723e-191	0.884547	0.492	0.313	3.44604e-186	Type 2X myonuclei
RPS6KA3	7.65382e-191	0.758847	0.449	0.268	4.46493e-186	Type 2X myonuclei
KIAA1217	4.53293e-190	0.424518	0.849	0.612	2.64433e-185	Type 2X myonuclei
NCOA3	5.11074e-190	0.79017	0.391	0.22	2.9814e-185	Type 2X myonuclei
BACH2	4.15113e-189	0.728293	0.509	0.321	2.4216e-184	Type 2X myonuclei
PHKB	6.64274e-189	0.727101	0.444	0.264	3.87511e-184	Type 2X myonuclei
WNK2	3.18028e-188	1.00403	0.308	0.156	1.85525e-183	Type 2X myonuclei
CUTC	7.11428e-188	0.895899	0.357	0.194	4.15019e-183	Type 2X myonuclei
STAC3	8.64567e-187	0.581188	0.565	0.363	5.04354e-182	Type 2X myonuclei
ITGB6	9.20636e-187	0.894532	0.331	0.173	5.37062e-182	Type 2X myonuclei
ACACB	1.10753e-186	0.71749	0.443	0.263	6.46091e-182	Type 2X myonuclei
MYOM1	8.50824e-184	0.389628	0.781	0.529	4.96337e-179	Type 2X myonuclei
HSPB8	1.97211e-182	0.91271	0.331	0.175	1.15045e-177	Type 2X myonuclei
TMEM38A	2.93832e-182	0.698029	0.44	0.259	1.7141e-177	Type 2X myonuclei
SYPL2	8.32104e-181	0.810287	0.339	0.18	4.85416e-176	Type 2X myonuclei
TNNI1	2.812e-180	-1.20199	0.26	0.415	1.64041e-175	Type 2X myonuclei
SYNM	1.33853e-178	0.920157	0.289	0.143	7.80845e-174	Type 2X myonuclei
UACA	2.21734e-178	0.560628	0.617	0.421	1.29351e-173	Type 2X myonuclei
SOS2	1.2398e-177	0.74696	0.458	0.284	7.2325e-173	Type 2X myonuclei
ABCA5	1.6216e-177	0.767486	0.445	0.27	9.45976e-173	Type 2X myonuclei
CECR2	3.88981e-177	0.615642	0.517	0.329	2.26916e-172	Type 2X myonuclei
ASB2	2.14557e-176	0.85576	0.305	0.156	1.25164e-171	Type 2X myonuclei
MAP4	2.17523e-175	0.509147	0.734	0.548	1.26894e-170	Type 2X myonuclei
CACNA1S	1.21707e-174	0.603874	0.526	0.338	7.09992e-170	Type 2X myonuclei
DYSF	7.66257e-172	0.739419	0.383	0.218	4.47004e-167	Type 2X myonuclei
FGGY	1.49924e-171	0.723956	0.423	0.254	8.74594e-167	Type 2X myonuclei
AAMDC	2.86478e-171	0.873157	0.341	0.189	1.6712e-166	Type 2X myonuclei
GBX1	5.48102e-171	1.00746	0.283	0.143	3.19741e-166	Type 2X myonuclei
CEP85L	4.42592e-170	0.628296	0.448	0.272	2.5819e-165	Type 2X myonuclei
PDZRN3	2.71529e-169	0.752002	0.463	0.287	1.58399e-164	Type 2X myonuclei
MAPT	5.5739e-168	0.848223	0.338	0.187	3.25159e-163	Type 2X myonuclei
TMEM161B-AS1	2.35189e-165	0.680999	0.469	0.292	1.372e-160	Type 2X myonuclei
JPH2	5.17704e-165	0.832549	0.349	0.195	3.02008e-160	Type 2X myonuclei
FKBP5	4.5134e-164	1.18585	0.482	0.323	2.63294e-159	Type 2X myonuclei
MSI2	1.71695e-163	0.550515	0.538	0.35	1.0016e-158	Type 2X myonuclei
PBX1	1.92472e-163	0.620655	0.501	0.322	1.12281e-158	Type 2X myonuclei
AFF1	5.4359e-163	0.616817	0.485	0.311	3.17109e-158	Type 2X myonuclei
AC104596.1	3.5062e-160	1.25125	0.295	0.158	2.04538e-155	Type 2X myonuclei
LINC01091	6.98113e-160	0.849163	0.44	0.285	4.07251e-155	Type 2X myonuclei
MAP4K3	1.6504e-159	0.584735	0.531	0.348	9.62776e-155	Type 2X myonuclei
GTF2IRD1	2.46324e-159	0.791332	0.377	0.221	1.43695e-154	Type 2X myonuclei
NXN	8.9397e-157	0.822862	0.29	0.152	5.21506e-152	Type 2X myonuclei
AKAP6	8.49804e-156	0.471362	0.595	0.386	4.95742e-151	Type 2X myonuclei
DAB2IP	9.07571e-156	0.937052	0.277	0.144	5.2944e-151	Type 2X myonuclei
MYOZ3	1.16552e-155	0.956298	0.257	0.127	6.79918e-151	Type 2X myonuclei
SLC29A2	3.62873e-154	0.855673	0.265	0.134	2.11685e-149	Type 2X myonuclei
SNHG14	8.08109e-154	0.761735	0.449	0.291	4.71418e-149	Type 2X myonuclei
LRRFIP2	2.77833e-153	0.611774	0.494	0.321	1.62077e-148	Type 2X myonuclei
EIF4E2	4.15339e-153	0.635573	0.371	0.214	2.42292e-148	Type 2X myonuclei
TTN-AS1	7.52768e-152	0.443612	0.608	0.419	4.39135e-147	Type 2X myonuclei
FAM189A2	2.09541e-151	0.77357	0.362	0.212	1.22238e-146	Type 2X myonuclei
ANKH	9.33559e-149	0.718555	0.376	0.222	5.44601e-144	Type 2X myonuclei
PRKCQ	1.21212e-148	0.76375	0.35	0.202	7.07105e-144	Type 2X myonuclei
MTUS1	1.25138e-147	0.59385	0.483	0.31	7.30008e-143	Type 2X myonuclei
CDH20	1.77157e-147	1.03916	0.274	0.144	1.03346e-142	Type 2X myonuclei
USP53	4.68439e-147	0.617843	0.455	0.289	2.73268e-142	Type 2X myonuclei
AC245297.1	1.0234e-146	0.798683	0.335	0.191	5.9701e-142	Type 2X myonuclei
FBXO34	5.03062e-146	0.683076	0.337	0.192	2.93466e-141	Type 2X myonuclei
GBE1	9.69974e-145	0.462641	0.618	0.426	5.65844e-140	Type 2X myonuclei
PCNT	9.89565e-145	0.532523	0.501	0.332	5.77273e-140	Type 2X myonuclei
PRRX1	3.54517e-144	-1.40713	0.131	0.271	2.06811e-139	Type 2X myonuclei
ZCCHC11	5.23969e-144	0.553665	0.508	0.34	3.05663e-139	Type 2X myonuclei
ANK1	1.23385e-142	0.693177	0.378	0.229	7.19781e-138	Type 2X myonuclei
EEPD1	1.24804e-142	0.88364	0.253	0.13	7.28059e-138	Type 2X myonuclei
ANGPT1	1.80834e-142	0.867726	0.343	0.203	1.05491e-137	Type 2X myonuclei
TPM2	2.94003e-140	0.433018	0.667	0.484	1.7151e-135	Type 2X myonuclei
ATP8A1	2.97219e-139	0.583226	0.414	0.255	1.73385e-134	Type 2X myonuclei
RBFOX2	2.60838e-138	0.453567	0.674	0.494	1.52163e-133	Type 2X myonuclei
LPIN1	2.96716e-138	0.660046	0.343	0.199	1.73092e-133	Type 2X myonuclei
SYTL3	7.70857e-138	0.829252	0.256	0.134	4.49687e-133	Type 2X myonuclei
AC108866.1	1.511e-137	0.861346	0.31	0.175	8.81459e-133	Type 2X myonuclei
PLPP7	9.09037e-137	0.780546	0.293	0.162	5.30296e-132	Type 2X myonuclei
MET	2.74111e-136	0.792433	0.28	0.152	1.59905e-131	Type 2X myonuclei
CSDE1	3.16369e-136	0.586205	0.398	0.245	1.84557e-131	Type 2X myonuclei
MT-RNR2	5.66741e-135	-0.648052	0.686	0.774	3.30614e-130	Type 2X myonuclei
TRIM63	1.96974e-133	0.82026	0.294	0.165	1.14907e-128	Type 2X myonuclei
ATP1B1	3.68998e-132	0.564839	0.396	0.242	2.15259e-127	Type 2X myonuclei
MIR1-1HG	5.3606e-131	0.40693	0.623	0.431	3.12716e-126	Type 2X myonuclei
KBTBD12	8.15459e-129	0.73647	0.355	0.215	4.75706e-124	Type 2X myonuclei
MKL2	3.90152e-128	0.56165	0.379	0.234	2.27599e-123	Type 2X myonuclei
DIRC2	6.47627e-128	0.803278	0.323	0.194	3.778e-123	Type 2X myonuclei
SAMD4A	3.42396e-127	0.435021	0.577	0.399	1.9974e-122	Type 2X myonuclei
ZFPM2	1.11972e-126	0.360834	0.664	0.479	6.53201e-122	Type 2X myonuclei
SAR1B	8.61212e-126	0.818375	0.26	0.14	5.02397e-121	Type 2X myonuclei
NFATC3	2.38203e-125	0.579975	0.378	0.237	1.38958e-120	Type 2X myonuclei
ITFG1	4.17938e-125	0.460794	0.549	0.388	2.43808e-120	Type 2X myonuclei
VWA8	1.61564e-123	0.465238	0.522	0.353	9.425e-119	Type 2X myonuclei
DLG2	3.2704e-123	0.510512	0.574	0.418	1.90782e-118	Type 2X myonuclei
UBE2D1	5.05774e-123	0.855557	0.271	0.152	2.95049e-118	Type 2X myonuclei
VPS13A	9.23686e-123	0.510067	0.436	0.283	5.38841e-118	Type 2X myonuclei
SGCG	2.03634e-121	0.446245	0.471	0.308	1.18792e-116	Type 2X myonuclei
HERC2P2	9.66199e-121	0.716363	0.295	0.171	5.63642e-116	Type 2X myonuclei
ABCC9	1.17661e-120	0.310888	0.434	0.279	6.86386e-116	Type 2X myonuclei
OBSCN	4.67911e-120	0.335147	0.704	0.53	2.72961e-115	Type 2X myonuclei
TMEM120B	8.59052e-120	0.767812	0.299	0.175	5.01137e-115	Type 2X myonuclei
UTRN	2.78457e-119	-1.41414	0.215	0.335	1.6244e-114	Type 2X myonuclei
KANTR	3.08335e-119	0.603292	0.386	0.244	1.7987e-114	Type 2X myonuclei
RNF144B	8.85742e-119	0.834409	0.266	0.149	5.16707e-114	Type 2X myonuclei
ATXN1	5.64553e-118	0.4461	0.581	0.415	3.29337e-113	Type 2X myonuclei
SBK1	1.01122e-117	0.751023	0.274	0.155	5.89905e-113	Type 2X myonuclei
MIR193BHG	3.90704e-117	0.776733	0.268	0.15	2.27921e-112	Type 2X myonuclei
CACNA2D3	7.36576e-117	0.565748	0.408	0.26	4.29689e-112	Type 2X myonuclei
MAPRE2	2.02638e-116	0.743177	0.337	0.208	1.18211e-111	Type 2X myonuclei
KPNA3	7.51207e-116	0.709986	0.311	0.186	4.38224e-111	Type 2X myonuclei
UBE2E2	1.073e-115	0.371709	0.67	0.5	6.25946e-111	Type 2X myonuclei
CEP85	3.35824e-115	0.737338	0.257	0.142	1.95906e-110	Type 2X myonuclei
FTX	6.83443e-115	0.458496	0.743	0.618	3.98693e-110	Type 2X myonuclei
PFKFB3	5.74977e-113	0.765266	0.257	0.144	3.35418e-108	Type 2X myonuclei
MLXIP	1.5301e-112	0.529956	0.377	0.24	8.92602e-108	Type 2X myonuclei
TNIK	2.21315e-112	0.451763	0.497	0.337	1.29106e-107	Type 2X myonuclei
N4BP2L2	6.96272e-112	0.369279	0.691	0.517	4.06177e-107	Type 2X myonuclei
PPP3CB	1.93575e-111	0.484222	0.423	0.279	1.12924e-106	Type 2X myonuclei
MACROD2	3.44241e-111	0.565659	0.478	0.329	2.00816e-106	Type 2X myonuclei
DCAF6	1.75445e-109	0.566248	0.41	0.273	1.02347e-104	Type 2X myonuclei
MITF	4.91734e-109	0.673495	0.337	0.211	2.86858e-104	Type 2X myonuclei
CALM1	6.17827e-109	0.552894	0.344	0.213	3.60416e-104	Type 2X myonuclei
TCEA3	5.72949e-108	0.516773	0.328	0.2	3.34236e-103	Type 2X myonuclei
TRIM7	2.86613e-107	0.553733	0.363	0.23	1.67198e-102	Type 2X myonuclei
CLIP1	4.31011e-107	0.409037	0.553	0.39	2.51435e-102	Type 2X myonuclei
MICAL3	8.89003e-107	0.662449	0.309	0.187	5.18609e-102	Type 2X myonuclei
FLRT2	9.17917e-107	-0.979721	0.202	0.327	5.35476e-102	Type 2X myonuclei
CLASP1	9.18771e-107	0.444967	0.536	0.386	5.35974e-102	Type 2X myonuclei
HIBCH	7.14181e-106	0.493172	0.368	0.236	4.16625e-101	Type 2X myonuclei
FAM168A	3.92084e-104	0.64369	0.274	0.161	2.28726e-99	Type 2X myonuclei
RHOT1	9.2207e-104	0.563245	0.332	0.207	5.37899e-99	Type 2X myonuclei
KAT6B	2.1951e-103	0.53957	0.399	0.265	1.28054e-98	Type 2X myonuclei
VCL	5.91741e-103	0.539432	0.319	0.195	3.45198e-98	Type 2X myonuclei
PRKAA2	1.41155e-102	0.696921	0.316	0.198	8.23443e-98	Type 2X myonuclei
CDKAL1	4.03351e-102	0.456553	0.47	0.325	2.35299e-97	Type 2X myonuclei
GRIP2	5.61115e-102	0.55929	0.287	0.169	3.27332e-97	Type 2X myonuclei
C9orf3	7.20165e-102	0.481463	0.49	0.344	4.20115e-97	Type 2X myonuclei
IMMP2L	2.17671e-101	0.423845	0.552	0.403	1.2698e-96	Type 2X myonuclei
NR3C2	4.45205e-101	0.509701	0.469	0.328	2.59715e-96	Type 2X myonuclei
PTPN4	6.47889e-101	0.460242	0.352	0.224	3.77953e-96	Type 2X myonuclei
TNRC6C	9.10299e-101	0.50071	0.366	0.237	5.31032e-96	Type 2X myonuclei
AC020909.2	1.41367e-100	0.286987	0.727	0.554	8.24678e-96	Type 2X myonuclei
TXNL1	1.70285e-99	0.596116	0.272	0.16	9.93373e-95	Type 2X myonuclei
GAPDH	1.78539e-99	0.397376	0.411	0.269	1.04153e-94	Type 2X myonuclei
FBXO40	2.69941e-99	0.607741	0.323	0.202	1.57473e-94	Type 2X myonuclei
AC092440.1	5.28071e-98	0.76795	0.287	0.176	3.08056e-93	Type 2X myonuclei
TBX15	3.49421e-97	0.639376	0.257	0.15	2.03838e-92	Type 2X myonuclei
UBE2H	3.82745e-97	0.482139	0.385	0.254	2.23278e-92	Type 2X myonuclei
HDAC4	6.96934e-97	0.591728	0.3	0.184	4.06563e-92	Type 2X myonuclei
TMEM117	1.783e-96	0.556794	0.331	0.209	1.04013e-91	Type 2X myonuclei
ESR1	4.69688e-96	0.490647	0.38	0.249	2.73997e-91	Type 2X myonuclei
CASTOR3	1.28357e-95	0.534059	0.338	0.216	7.48782e-91	Type 2X myonuclei
SNTB1	1.55455e-95	0.528016	0.291	0.175	9.06864e-91	Type 2X myonuclei
TOB2	4.46151e-95	0.600602	0.296	0.183	2.60266e-90	Type 2X myonuclei
PADI2	5.12033e-95	0.590446	0.295	0.18	2.98699e-90	Type 2X myonuclei
CAB39	1.60426e-94	0.483138	0.394	0.265	9.35864e-90	Type 2X myonuclei
MAP3K20	3.2827e-94	0.425179	0.515	0.368	1.91499e-89	Type 2X myonuclei
EFCAB2	5.03196e-94	0.646584	0.335	0.218	2.93544e-89	Type 2X myonuclei
PTCHD1-AS	1.15731e-93	0.55357	0.28	0.168	6.75126e-89	Type 2X myonuclei
TTC7B	2.49634e-93	0.743294	0.273	0.167	1.45626e-88	Type 2X myonuclei
PTPN14	2.50084e-93	0.678774	0.268	0.161	1.45889e-88	Type 2X myonuclei
SNX1	3.9415e-93	0.536832	0.345	0.224	2.29931e-88	Type 2X myonuclei
CTAGE5	1.06798e-92	0.604778	0.306	0.192	6.23014e-88	Type 2X myonuclei
ARID1B	1.5066e-92	0.40034	0.537	0.395	8.78889e-88	Type 2X myonuclei
TXNIP	3.76157e-91	0.401877	0.564	0.417	2.19435e-86	Type 2X myonuclei
EPM2A	5.79563e-91	0.757986	0.267	0.164	3.38094e-86	Type 2X myonuclei
SLC12A2	6.15848e-91	0.629618	0.271	0.163	3.59261e-86	Type 2X myonuclei
ACTA1	7.05514e-91	0.256088	0.905	0.767	4.11569e-86	Type 2X myonuclei
AMY2B	2.66449e-89	0.593905	0.301	0.191	1.55436e-84	Type 2X myonuclei
PPARGC1B	4.31926e-89	0.608125	0.258	0.155	2.51968e-84	Type 2X myonuclei
SLC8A3	5.55732e-88	0.615904	0.302	0.19	3.24192e-83	Type 2X myonuclei
SYNPO2	8.30664e-88	0.415833	0.507	0.361	4.84576e-83	Type 2X myonuclei
TRAPPC9	1.56393e-87	0.460243	0.35	0.231	9.12337e-83	Type 2X myonuclei
PPARGC1A	2.47092e-87	0.575699	0.253	0.151	1.44144e-82	Type 2X myonuclei
ANAPC16	2.04209e-86	0.519192	0.35	0.232	1.19127e-81	Type 2X myonuclei
GTF2I	4.37759e-86	0.486977	0.296	0.187	2.55371e-81	Type 2X myonuclei
SMAD3	6.52609e-86	0.45392	0.362	0.241	3.80706e-81	Type 2X myonuclei
CAMK2G	3.31597e-84	0.523508	0.267	0.165	1.9344e-79	Type 2X myonuclei
ZNF438	5.66899e-84	0.467515	0.339	0.224	3.30706e-79	Type 2X myonuclei
USP6	4.97213e-83	0.493788	0.285	0.179	2.90054e-78	Type 2X myonuclei
RAB10	2.97604e-82	0.362297	0.442	0.31	1.7361e-77	Type 2X myonuclei
MKL1	4.65622e-82	0.437847	0.292	0.185	2.71625e-77	Type 2X myonuclei
USP13	1.68031e-81	0.47288	0.333	0.219	9.80225e-77	Type 2X myonuclei
GAB1	2.26883e-81	0.486889	0.384	0.266	1.32354e-76	Type 2X myonuclei
LCOR	8.84538e-81	0.462671	0.366	0.25	5.16004e-76	Type 2X myonuclei
CKMT2	1.13488e-80	0.461782	0.34	0.225	6.62044e-76	Type 2X myonuclei
NFE2L1	2.90012e-80	0.521741	0.257	0.157	1.69181e-75	Type 2X myonuclei
RNPC3	8.72236e-80	0.484159	0.329	0.218	5.08827e-75	Type 2X myonuclei
AUTS2	7.0626e-79	-1.52155	0.163	0.254	4.12004e-74	Type 2X myonuclei
TMLHE	9.34502e-79	0.574569	0.3	0.195	5.45151e-74	Type 2X myonuclei
CHD2	1.23828e-78	0.390436	0.359	0.241	7.22362e-74	Type 2X myonuclei
ACYP2	1.2656e-78	0.340638	0.496	0.36	7.383e-74	Type 2X myonuclei
MNAT1	2.51158e-78	0.497575	0.334	0.223	1.46515e-73	Type 2X myonuclei
RASGRP3	5.44954e-78	0.566211	0.275	0.175	3.17904e-73	Type 2X myonuclei
MYF6	1.12819e-77	0.574486	0.271	0.171	6.58143e-73	Type 2X myonuclei
RFX7	1.71188e-77	0.37967	0.483	0.352	9.98642e-73	Type 2X myonuclei
OSBPL9	4.73707e-77	0.433484	0.449	0.325	2.76342e-72	Type 2X myonuclei
THRB	6.94789e-77	0.375857	0.477	0.339	4.05312e-72	Type 2X myonuclei
ANO6	1.94255e-76	0.413603	0.408	0.287	1.13321e-71	Type 2X myonuclei
DDX5	2.03621e-76	-0.952084	0.345	0.428	1.18784e-71	Type 2X myonuclei
UBR3	1.11118e-75	0.29215	0.519	0.382	6.48219e-71	Type 2X myonuclei
CPEB3	1.29891e-75	0.425201	0.347	0.235	7.57729e-71	Type 2X myonuclei
TRAK1	1.34266e-75	0.380503	0.395	0.275	7.83256e-71	Type 2X myonuclei
ELF2	1.47616e-75	0.312128	0.518	0.383	8.61134e-71	Type 2X myonuclei
PARD3	2.59383e-75	0.259713	0.522	0.383	1.51314e-70	Type 2X myonuclei
NREP	2.15845e-74	0.477219	0.279	0.18	1.25915e-69	Type 2X myonuclei
TSC22D1	3.69469e-74	0.586779	0.325	0.221	2.15533e-69	Type 2X myonuclei
C1orf21	9.49996e-74	0.290656	0.495	0.356	5.5419e-69	Type 2X myonuclei
NIPSNAP2	1.76493e-73	0.480681	0.361	0.25	1.02959e-68	Type 2X myonuclei
PPP1R9A	6.1802e-73	0.377936	0.339	0.228	3.60528e-68	Type 2X myonuclei
TDRD3	6.22315e-73	0.4218	0.37	0.256	3.63034e-68	Type 2X myonuclei
DNAJB1	6.84163e-73	0.418772	0.252	0.157	3.99113e-68	Type 2X myonuclei
UBE2R2	9.27759e-73	0.523085	0.284	0.184	5.41218e-68	Type 2X myonuclei
RBM25	4.24623e-72	-1.13266	0.261	0.348	2.47708e-67	Type 2X myonuclei
LAMA2	5.02222e-72	-1.65018	0.295	0.368	2.92976e-67	Type 2X myonuclei
BMPR1A	5.16353e-72	0.37626	0.382	0.267	3.01219e-67	Type 2X myonuclei
YAP1	6.49477e-72	0.489052	0.323	0.219	3.78879e-67	Type 2X myonuclei
SPEG	7.38709e-72	0.428026	0.279	0.179	4.30933e-67	Type 2X myonuclei
TMCC1	1.81023e-71	0.362934	0.405	0.288	1.05602e-66	Type 2X myonuclei
NDRG2	2.30545e-71	0.394692	0.352	0.242	1.34491e-66	Type 2X myonuclei
B3GALNT2	3.34684e-71	0.597128	0.272	0.179	1.95241e-66	Type 2X myonuclei
NCALD	3.72797e-71	0.376726	0.328	0.217	2.17475e-66	Type 2X myonuclei
DLEU2	5.50485e-71	0.314717	0.582	0.449	3.21131e-66	Type 2X myonuclei
STAU2	1.23179e-70	0.488263	0.272	0.176	7.18579e-66	Type 2X myonuclei
RETREG1	1.68776e-70	0.517766	0.259	0.164	9.84569e-66	Type 2X myonuclei
GPHN	2.10905e-70	0.300072	0.595	0.456	1.23034e-65	Type 2X myonuclei
INPP4B	1.14438e-69	-1.28279	0.209	0.296	6.67584e-65	Type 2X myonuclei
ABHD3	1.3012e-69	0.513304	0.309	0.208	7.59067e-65	Type 2X myonuclei
TMEM38B	1.31444e-69	0.488134	0.319	0.216	7.6679e-65	Type 2X myonuclei
PLCB1	1.52687e-69	0.332998	0.411	0.294	8.90717e-65	Type 2X myonuclei
SLC24A3	5.29883e-69	0.435368	0.311	0.208	3.09113e-64	Type 2X myonuclei
CA3	7.51151e-69	-0.536933	0.253	0.344	4.38192e-64	Type 2X myonuclei
THRAP3	7.42255e-68	0.298285	0.427	0.306	4.33002e-63	Type 2X myonuclei
UBE2B	2.26091e-67	0.448798	0.315	0.214	1.31892e-62	Type 2X myonuclei
FXR1	2.47305e-67	0.406684	0.322	0.219	1.44268e-62	Type 2X myonuclei
EGFR	3.25627e-67	0.283535	0.252	0.155	1.89958e-62	Type 2X myonuclei
ZFAND3	8.90827e-67	0.281249	0.512	0.386	5.19673e-62	Type 2X myonuclei
EIF2B3	9.22258e-67	0.473049	0.313	0.213	5.38009e-62	Type 2X myonuclei
BEST3	9.64926e-67	0.369642	0.374	0.264	5.62899e-62	Type 2X myonuclei
SSH2	1.27247e-66	0.296768	0.574	0.439	7.4231e-62	Type 2X myonuclei
NAA50	7.51504e-66	0.485757	0.28	0.185	4.38397e-61	Type 2X myonuclei
TNPO1	1.26138e-65	0.366932	0.331	0.227	7.35841e-61	Type 2X myonuclei
MTMR3	3.88324e-65	0.376141	0.329	0.226	2.26533e-60	Type 2X myonuclei
ECPAS	1.07993e-64	0.388902	0.355	0.252	6.29985e-60	Type 2X myonuclei
CPEB4	8.08234e-64	0.449242	0.306	0.208	4.71492e-59	Type 2X myonuclei
RCOR3	1.65403e-63	0.31172	0.406	0.29	9.64896e-59	Type 2X myonuclei
BCL2	3.65387e-63	0.299071	0.29	0.191	2.13152e-58	Type 2X myonuclei
PPP6R3	5.28721e-63	0.289784	0.457	0.337	3.08435e-58	Type 2X myonuclei
EPC1	1.76147e-62	0.33553	0.416	0.305	1.02757e-57	Type 2X myonuclei
C10orf76	2.88102e-62	0.423297	0.278	0.186	1.68067e-57	Type 2X myonuclei
TRIM55	3.14838e-62	0.385103	0.266	0.175	1.83664e-57	Type 2X myonuclei
SETX	8.59407e-62	-1.14942	0.171	0.254	5.01343e-57	Type 2X myonuclei
NEK10	9.1699e-62	0.652103	0.28	0.192	5.34935e-57	Type 2X myonuclei
SLCO5A1	3.96557e-61	0.497178	0.261	0.172	2.31336e-56	Type 2X myonuclei
RAB7A	9.26768e-61	0.33653	0.331	0.23	5.40639e-56	Type 2X myonuclei
PRRC2C	1.34748e-60	-1.27313	0.221	0.299	7.86068e-56	Type 2X myonuclei
NKAIN2	1.68224e-60	0.493762	0.289	0.197	9.81352e-56	Type 2X myonuclei
CACNB1	4.4643e-60	0.286199	0.349	0.243	2.60429e-55	Type 2X myonuclei
GYS1	4.89951e-60	0.414	0.297	0.202	2.85818e-55	Type 2X myonuclei
CUX1	5.24124e-60	0.308898	0.381	0.275	3.05753e-55	Type 2X myonuclei
TEAD1	6.85952e-60	0.343935	0.437	0.326	4.00157e-55	Type 2X myonuclei
PTBP2	1.45344e-59	0.337321	0.307	0.21	8.47878e-55	Type 2X myonuclei
CHCHD3	1.80009e-59	0.41189	0.328	0.229	1.0501e-54	Type 2X myonuclei
SLC20A2	2.83832e-59	0.273839	0.459	0.336	1.65576e-54	Type 2X myonuclei
BICRAL	9.88847e-59	0.363623	0.344	0.244	5.76854e-54	Type 2X myonuclei
KTN1	1.78838e-58	0.269118	0.515	0.393	1.04327e-53	Type 2X myonuclei
RFX3-AS1	4.01201e-58	0.420104	0.268	0.18	2.34045e-53	Type 2X myonuclei
SLC7A6	4.71936e-58	0.377179	0.319	0.221	2.75309e-53	Type 2X myonuclei
PHF20	1.56338e-57	0.353254	0.312	0.218	9.12011e-53	Type 2X myonuclei
COMMD1	2.22868e-57	0.343102	0.328	0.232	1.30012e-52	Type 2X myonuclei
KCNMA1	7.10957e-57	0.374965	0.327	0.232	4.14744e-52	Type 2X myonuclei
DNMT3A	2.39384e-55	0.382301	0.262	0.175	1.39647e-50	Type 2X myonuclei
RC3H1	8.81047e-55	0.377186	0.293	0.204	5.13968e-50	Type 2X myonuclei
C20orf194	9.24075e-55	-1.02136	0.18	0.258	5.39068e-50	Type 2X myonuclei
MED13	1.82299e-54	0.265919	0.399	0.294	1.06346e-49	Type 2X myonuclei
KLHL24	5.88741e-54	0.364321	0.353	0.256	3.43448e-49	Type 2X myonuclei
USP25	6.24087e-54	0.296328	0.369	0.269	3.64067e-49	Type 2X myonuclei
TMEM131L	6.61715e-54	0.318343	0.391	0.286	3.86018e-49	Type 2X myonuclei
MYL2	1.71319e-53	-0.806598	0.179	0.263	9.99409e-49	Type 2X myonuclei
ARGLU1	1.75736e-53	-1.01588	0.376	0.428	1.02517e-48	Type 2X myonuclei
MT-RNR1	1.9797e-53	-0.812216	0.335	0.408	1.15488e-48	Type 2X myonuclei
TPD52L1	2.02878e-53	0.295054	0.412	0.304	1.18351e-48	Type 2X myonuclei
ATP9B	1.35663e-52	0.278456	0.354	0.258	7.91402e-48	Type 2X myonuclei
YBX3	1.24235e-51	0.416016	0.383	0.285	7.24737e-47	Type 2X myonuclei
BCAS3	2.00299e-51	0.264462	0.476	0.364	1.16846e-46	Type 2X myonuclei
MACF1	4.83446e-51	-0.95412	0.326	0.387	2.82023e-46	Type 2X myonuclei
MUC20-OT1	5.15929e-51	0.252069	0.444	0.332	3.00972e-46	Type 2X myonuclei
ZHX2	1.6959e-50	0.365698	0.299	0.212	9.89323e-46	Type 2X myonuclei
PCMTD1	1.84231e-50	0.333852	0.383	0.285	1.07473e-45	Type 2X myonuclei
DENND5B	2.97289e-49	0.3154	0.326	0.236	1.73427e-44	Type 2X myonuclei
MEF2C-AS1	5.4089e-49	0.329076	0.377	0.279	3.15534e-44	Type 2X myonuclei
UBE3A	1.77726e-48	0.286123	0.352	0.258	1.03678e-43	Type 2X myonuclei
FHOD3	4.98586e-48	0.359	0.289	0.204	2.90855e-43	Type 2X myonuclei
PDSS2	5.85759e-48	0.393154	0.295	0.211	3.41708e-43	Type 2X myonuclei
ATP2C1	9.48724e-48	0.317168	0.282	0.199	5.53447e-43	Type 2X myonuclei
OPTN	3.92547e-47	0.434871	0.32	0.235	2.28996e-42	Type 2X myonuclei
PDK4	1.22173e-46	0.5925	0.274	0.197	7.12711e-42	Type 2X myonuclei
GBF1	1.54694e-46	0.271448	0.387	0.291	9.02423e-42	Type 2X myonuclei
PKIA	1.72702e-46	0.401191	0.255	0.178	1.00747e-41	Type 2X myonuclei
DES	2.54607e-46	0.253677	0.389	0.291	1.48528e-41	Type 2X myonuclei
MDN1	3.63741e-46	0.357585	0.279	0.197	2.12192e-41	Type 2X myonuclei
NSMCE2	4.66716e-46	0.272574	0.37	0.278	2.72263e-41	Type 2X myonuclei
MFSD14C	6.81345e-46	0.270889	0.279	0.196	3.97469e-41	Type 2X myonuclei
RABGAP1L	1.10737e-44	-0.993125	0.234	0.302	6.45995e-40	Type 2X myonuclei
MIR29B2CHG	2.92256e-44	0.389159	0.258	0.182	1.7049e-39	Type 2X myonuclei
SLMAP	1.66009e-42	0.270047	0.369	0.277	9.6843e-38	Type 2X myonuclei
CRADD	4.68662e-42	0.439231	0.274	0.198	2.73398e-37	Type 2X myonuclei
ADCY9	3.22977e-41	0.41906	0.267	0.192	1.88412e-36	Type 2X myonuclei
WSB1	4.36175e-41	-0.758968	0.338	0.393	2.54447e-36	Type 2X myonuclei
ELP4	3.77781e-40	0.280927	0.27	0.195	2.20383e-35	Type 2X myonuclei
TCAP	4.91225e-40	0.362694	0.289	0.214	2.86561e-35	Type 2X myonuclei
HIVEP2	5.69828e-40	0.306078	0.273	0.198	3.32415e-35	Type 2X myonuclei
MT-ND4	9.56958e-40	-0.55957	0.332	0.404	5.58251e-35	Type 2X myonuclei
MT-CO3	1.05932e-39	-0.53937	0.335	0.409	6.17966e-35	Type 2X myonuclei
FOXO1	2.09413e-38	0.35298	0.341	0.261	1.22163e-33	Type 2X myonuclei
FOXO3	4.36511e-38	0.547781	0.358	0.284	2.54643e-33	Type 2X myonuclei
NKTR	4.52424e-38	-0.81149	0.376	0.423	2.63926e-33	Type 2X myonuclei
KIAA0232	3.46708e-36	0.253021	0.268	0.196	2.02256e-31	Type 2X myonuclei
UBE2D2	1.97672e-35	0.299651	0.264	0.193	1.15314e-30	Type 2X myonuclei
LRRC2	1.60576e-34	0.278894	0.353	0.272	9.36735e-30	Type 2X myonuclei
CFLAR	2.19989e-34	-0.608885	0.38	0.423	1.28333e-29	Type 2X myonuclei
XPO4	8.76057e-34	-0.917739	0.238	0.287	5.11056e-29	Type 2X myonuclei
G3BP2	6.79141e-33	0.296847	0.278	0.208	3.96184e-28	Type 2X myonuclei
MT-CO2	7.3247e-33	-0.550946	0.262	0.327	4.27294e-28	Type 2X myonuclei
SYNE2	1.18074e-32	-1.27857	0.247	0.294	6.88796e-28	Type 2X myonuclei
MT-CO1	2.93911e-32	-0.494982	0.359	0.423	1.71456e-27	Type 2X myonuclei
MT-CYB	2.94567e-32	-0.497177	0.305	0.372	1.71838e-27	Type 2X myonuclei
BCL6	3.17014e-31	0.298543	0.315	0.244	1.84933e-26	Type 2X myonuclei
DPH6	1.50318e-30	0.251082	0.299	0.228	8.76896e-26	Type 2X myonuclei
SOBP	5.13186e-30	0.258375	0.252	0.189	2.99372e-25	Type 2X myonuclei
RBPJ	1.74262e-29	-1.41416	0.234	0.283	1.01658e-24	Type 2X myonuclei
GNAS	9.58549e-29	-0.773287	0.223	0.275	5.59179e-24	Type 2X myonuclei
XIST	5.82501e-28	-0.289981	0.213	0.282	3.39808e-23	Type 2X myonuclei
MT-ATP6	2.38225e-27	-0.464078	0.312	0.373	1.38971e-22	Type 2X myonuclei
MT-ND2	4.57869e-26	-0.567077	0.245	0.299	2.67102e-21	Type 2X myonuclei
CADM2	1.92991e-24	-0.275648	0.453	0.36	1.12583e-19	Type 2X myonuclei
CCNL2	1.47986e-23	-0.898997	0.216	0.257	8.6329e-19	Type 2X myonuclei
SYNE1	2.63305e-23	-0.661065	0.359	0.392	1.53602e-18	Type 2X myonuclei
MT-ND1	1.2919e-22	-0.58009	0.21	0.259	7.53643e-18	Type 2X myonuclei
SF3B1	1.95684e-21	-0.662576	0.303	0.34	1.14155e-16	Type 2X myonuclei
HNRNPH1	2.22076e-20	-0.812472	0.217	0.256	1.2955e-15	Type 2X myonuclei
VPS13C	2.58024e-17	-0.706918	0.279	0.311	1.50521e-12	Type 2X myonuclei
RBMS3	4.30493e-15	-0.6191	0.25	0.284	2.51132e-10	Type 2X myonuclei
ABCA10	1.14729e-13	-0.632572	0.268	0.214	6.6928e-09	Type 2X myonuclei
MAGI1	4.60246e-13	-0.587797	0.224	0.257	2.68489e-08	Type 2X myonuclei
KIAA1109	9.40342e-12	-0.636007	0.223	0.25	5.48558e-07	Type 2X myonuclei
PAM	1.63971e-11	-0.385119	0.464	0.469	9.56539e-07	Type 2X myonuclei
PCM1	7.2233e-11	-0.581542	0.31	0.329	4.21378e-06	Type 2X myonuclei
PPP1R12A	1.53694e-10	-0.617472	0.254	0.277	8.96592e-06	Type 2X myonuclei
AKAP13	1.71387e-10	-0.420146	0.433	0.445	9.99802e-06	Type 2X myonuclei
SRSF11	3.96748e-10	-0.486404	0.435	0.438	2.31447e-05	Type 2X myonuclei
MYCBP2	1.86487e-09	-0.604906	0.249	0.27	0.000108789	Type 2X myonuclei
ANKRD12	3.85371e-09	-0.593812	0.327	0.343	0.00022481	Type 2X myonuclei
MGEA5	9.44986e-08	-0.634174	0.268	0.282	0.00551267	Type 2X myonuclei
CELF2	1.05126e-07	-0.715036	0.276	0.284	0.00613264	Type 2X myonuclei
ATRX	1.44403e-07	-0.568569	0.332	0.342	0.0084239	Type 2X myonuclei
CIRBP	1.93331e-07	-0.451479	0.292	0.309	0.0112782	Type 2X myonuclei
FOS	2.36833e-07	-0.69047	0.526	0.508	0.0138159	Type 2X myonuclei
ANKRD11	3.36853e-07	-0.671426	0.248	0.262	0.0196506	Type 2X myonuclei
PDE7B	8.14228e-07	-0.357631	0.265	0.225	0.0474988	Type 2X myonuclei
CHD9	2.33911e-06	-0.464884	0.451	0.445	0.136455	Type 2X myonuclei
BAZ2B	1.06722e-05	-0.377607	0.407	0.409	0.622575	Type 2X myonuclei
SBF2	1.5002e-05	-0.446388	0.337	0.344	0.875157	Type 2X myonuclei
ACADVL	2.4858e-05	-0.566744	0.268	0.277	1	Type 2X myonuclei
LPP	5.75388e-05	-0.274083	0.492	0.481	1	Type 2X myonuclei
HERC1	9.08687e-05	-0.310139	0.505	0.483	1	Type 2X myonuclei
RSRP1	0.000128193	-0.439192	0.271	0.28	1	Type 2X myonuclei
FOXP1	0.000301233	-0.36064	0.324	0.329	1	Type 2X myonuclei
FNDC3A	0.00106449	-0.383007	0.247	0.257	1	Type 2X myonuclei
ACTG1	0.00139598	-0.501713	0.251	0.256	1	Type 2X myonuclei
PRPF4B	0.00231602	-0.450882	0.249	0.256	1	Type 2X myonuclei
XRN1	0.00257963	-0.42755	0.247	0.254	1	Type 2X myonuclei
LRRTM4	0	5.32275	0.341	0.054	0	FAPs
AC024230.1	0	5.24846	0.375	0.019	0	FAPs
NEGR1	0	4.63048	0.583	0.052	0	FAPs
CCDC80	0	4.61752	0.449	0.03	0	FAPs
SMOC2	0	4.61545	0.417	0.026	0	FAPs
DCN	0	4.57101	0.675	0.082	0	FAPs
NOVA1	0	4.54904	0.456	0.029	0	FAPs
ROBO2	0	4.54003	0.376	0.028	0	FAPs
KCND2	0	4.4424	0.287	0.015	0	FAPs
COL6A3	0	4.41803	0.548	0.042	0	FAPs
VCAN	0	4.28915	0.32	0.015	0	FAPs
SVEP1	0	4.21349	0.427	0.031	0	FAPs
COL12A1	0	4.20888	0.291	0.016	0	FAPs
FREM1	0	4.20164	0.301	0.016	0	FAPs
ABCA8	0	4.1902	0.558	0.061	0	FAPs
FBN1	0	4.18552	0.512	0.056	0	FAPs
FAP	0	4.11775	0.301	0.014	0	FAPs
MFAP5	0	4.07836	0.294	0.017	0	FAPs
CTGF	0	4.0687	0.293	0.032	0	FAPs
FBLN2	0	4.05246	0.312	0.022	0	FAPs
LPAR1	0	4.03887	0.299	0.014	0	FAPs
COL1A2	0	4.0336	0.6	0.078	0	FAPs
ABI3BP	0	3.99571	0.487	0.041	0	FAPs
COL1A1	0	3.98327	0.365	0.038	0	FAPs
COL15A1	0	3.9765	0.422	0.064	0	FAPs
MGP	0	3.92016	0.262	0.024	0	FAPs
IGF1	0	3.88635	0.344	0.03	0	FAPs
TENM1	0	3.86552	0.301	0.021	0	FAPs
C3	0	3.86466	0.283	0.025	0	FAPs
COL3A1	0	3.85181	0.57	0.072	0	FAPs
EBF1	0	3.73572	0.61	0.069	0	FAPs
AKAP12	0	3.72013	0.271	0.019	0	FAPs
FN1	0	3.71203	0.391	0.042	0	FAPs
GSN	0	3.70292	0.557	0.126	0	FAPs
FSTL1	0	3.68559	0.301	0.035	0	FAPs
C1R	0	3.58453	0.268	0.024	0	FAPs
THBS4	0	3.56604	0.365	0.079	0	FAPs
ABCA9	0	3.54104	0.507	0.108	0	FAPs
ADAMTSL3	0	3.48271	0.378	0.044	0	FAPs
PRICKLE1	0	3.47817	0.359	0.055	0	FAPs
CFD	0	3.46906	0.276	0.031	0	FAPs
LAMA4	0	3.46467	0.426	0.047	0	FAPs
VIT	0	3.43909	0.261	0.018	0	FAPs
EMP1	0	3.40326	0.299	0.033	0	FAPs
ABCA10	0	3.3698	0.563	0.189	0	FAPs
MRC2	0	3.36101	0.281	0.027	0	FAPs
EBF2	0	3.35584	0.409	0.042	0	FAPs
HMCN1	0	3.34842	0.333	0.03	0	FAPs
COL14A1	0	3.34396	0.316	0.076	0	FAPs
KAZN	0	3.30451	0.394	0.069	0	FAPs
MME	0	3.27246	0.26	0.048	0	FAPs
MEOX2	0	3.26449	0.341	0.036	0	FAPs
LAMB1	0	3.25993	0.271	0.031	0	FAPs
PID1	0	3.17765	0.304	0.037	0	FAPs
CFH	0	3.11645	0.39	0.102	0	FAPs
ITIH5	0	3.09947	0.265	0.034	0	FAPs
COL6A2	0	3.09916	0.595	0.112	0	FAPs
DDR2	0	3.0907	0.301	0.034	0	FAPs
MAP1B	0	3.08489	0.282	0.031	0	FAPs
C1S	0	3.03004	0.379	0.084	0	FAPs
COL5A2	0	3.02453	0.418	0.07	0	FAPs
TSHZ2	0	3.01903	0.443	0.065	0	FAPs
CYR61	0	3.00837	0.279	0.053	0	FAPs
PLD1	0	2.9863	0.251	0.033	0	FAPs
ADD3	0	2.97478	0.421	0.061	0	FAPs
ABCA6	0	2.96598	0.42	0.102	0	FAPs
TIMP3	0	2.87816	0.388	0.067	0	FAPs
PLAGL1	0	2.87023	0.346	0.054	0	FAPs
SLIT2	0	2.83699	0.355	0.067	0	FAPs
LRP1	0	2.82513	0.309	0.04	0	FAPs
LTBP4	0	2.81885	0.274	0.048	0	FAPs
PDE1A	0	2.77982	0.267	0.037	0	FAPs
LAMA2	0	2.73259	0.744	0.305	0	FAPs
EPB41L2	0	2.67413	0.511	0.096	0	FAPs
PLEKHA5	0	2.64868	0.353	0.065	0	FAPs
HMCN2	0	2.62713	0.407	0.078	0	FAPs
AFF3	0	2.60918	0.312	0.041	0	FAPs
GULP1	0	2.59224	0.304	0.083	0	FAPs
HSPG2	0	2.56926	0.434	0.098	0	FAPs
GAS7	0	2.56504	0.274	0.041	0	FAPs
FOSB	0	2.51375	0.266	0.066	0	FAPs
ARHGAP24	0	2.48021	0.42	0.131	0	FAPs
FBXL7	0	2.46145	0.4	0.072	0	FAPs
COL5A1	0	2.43272	0.282	0.048	0	FAPs
FGFR1	0	2.42893	0.25	0.049	0	FAPs
SOX5	0	2.40823	0.392	0.072	0	FAPs
RUNX1T1	0	2.37889	0.411	0.126	0	FAPs
PCDH9	0	2.33441	0.322	0.096	0	FAPs
COL6A1	0	2.29813	0.594	0.141	0	FAPs
MEG3	0	2.29445	0.349	0.05	0	FAPs
DCLK1	0	2.25782	0.479	0.122	0	FAPs
CPQ	0	2.25506	0.419	0.115	0	FAPs
TFPI	0	2.24705	0.33	0.086	0	FAPs
SPTBN1	0	2.24279	0.559	0.19	0	FAPs
BNC2	0	2.21941	0.417	0.15	0	FAPs
PLXDC2	0	2.19034	0.578	0.213	0	FAPs
SH3D19	0	2.14761	0.408	0.148	0	FAPs
IGFBP7	0	2.14261	0.356	0.084	0	FAPs
NAV1	0	2.13262	0.289	0.059	0	FAPs
CALD1	0	2.025	0.475	0.115	0	FAPs
VIM	0	1.99408	0.287	0.072	0	FAPs
APP	0	1.98484	0.276	0.067	0	FAPs
LHFPL6	0	1.98446	0.29	0.064	0	FAPs
BICC1	0	1.94968	0.544	0.22	0	FAPs
DLC1	0	1.82639	0.611	0.12	0	FAPs
TACC1	0	1.68915	0.339	0.094	0	FAPs
SPARCL1	0	1.68353	0.316	0.089	0	FAPs
KIAA1217	0	-1.71229	0.378	0.705	0	FAPs
PDE4DIP	0	-1.8415	0.213	0.571	0	FAPs
SVIL	0	-1.84204	0.364	0.698	0	FAPs
ATP1A2	0	-1.89412	0.182	0.555	0	FAPs
PDLIM5	0	-1.90296	0.28	0.623	0	FAPs
CMYA5	0	-1.93374	0.461	0.774	0	FAPs
NEXN	0	-2.04541	0.26	0.627	0	FAPs
SOX6	0	-2.06352	0.174	0.546	0	FAPs
ATP2A1	0	-2.08496	0.263	0.607	0	FAPs
LDB3	0	-2.11638	0.234	0.629	0	FAPs
RYR1	0	-2.14019	0.309	0.706	0	FAPs
PDLIM3	0	-2.17679	0.335	0.724	0	FAPs
MYOM1	0	-2.25351	0.234	0.633	0	FAPs
RBM24	0	-2.32488	0.128	0.493	0	FAPs
PDE4D	0	-2.35107	0.397	0.723	0	FAPs
CAP2	0	-2.42545	0.134	0.517	0	FAPs
AMPD1	0	-2.43819	0.118	0.501	0	FAPs
COL4A3	0	-2.44799	0.131	0.491	0	FAPs
MYOT	0	-2.47896	0.232	0.649	0	FAPs
MLIP	0	-2.49349	0.221	0.664	0	FAPs
MYBPC1	0	-2.5144	0.534	0.879	0	FAPs
NEB	0	-2.56078	0.781	0.954	0	FAPs
ADCY2	0	-2.57429	0.143	0.569	0	FAPs
DMD	0	-2.65376	0.539	0.84	0	FAPs
RBFOX1	0	-2.66563	0.165	0.608	0	FAPs
MEF2C	0	-2.67459	0.275	0.731	0	FAPs
MYPN	0	-2.71228	0.159	0.621	0	FAPs
FILIP1L	0	-2.72793	0.415	0.779	0	FAPs
TRDN	0	-2.73462	0.479	0.863	0	FAPs
DTNA	0	-2.76233	0.146	0.61	0	FAPs
CDH13	0	-2.76417	0.168	0.615	0	FAPs
DENND2C	0	-2.76899	0.193	0.629	0	FAPs
AKAP6	0	-2.79738	0.089	0.478	0	FAPs
TTN	0	-2.84804	0.875	0.976	0	FAPs
CTNNA3	0	-2.86357	0.267	0.722	0	FAPs
MIR133A1HG	0	-2.89938	0.247	0.732	0	FAPs
AGBL1	0	-2.91951	0.135	0.522	0	FAPs
KCNQ5	2.09654e-303	-2.83003	0.138	0.488	1.22304e-298	FAPs
ANO5	3.03895e-301	-2.65683	0.091	0.442	1.7728e-296	FAPs
PEBP4	8.95795e-301	-2.72935	0.1	0.448	5.22571e-296	FAPs
TP63	9.71971e-300	-2.6456	0.129	0.478	5.67009e-295	FAPs
ARHGAP21	1.30897e-297	1.93428	0.441	0.187	7.63602e-293	FAPs
XIRP2	1.36934e-296	-1.98312	0.273	0.606	7.98819e-292	FAPs
ANXA1	4.28686e-295	1.83927	0.253	0.062	2.50078e-290	FAPs
CACNA2D1	3.09719e-293	-1.57398	0.401	0.671	1.80678e-288	FAPs
LRMDA	1.33227e-292	1.66723	0.324	0.098	7.7719e-288	FAPs
TCF7L2	1.29498e-290	2.03434	0.34	0.114	7.55439e-286	FAPs
AUTS2	1.67425e-287	1.88366	0.462	0.205	9.76689e-283	FAPs
AGL	2.0651e-287	-1.96054	0.186	0.532	1.20469e-282	FAPs
SESN1	3.17666e-284	-2.35896	0.139	0.482	1.85314e-279	FAPs
FBXO32	7.30244e-284	-2.56302	0.147	0.481	4.25995e-279	FAPs
MYO18B	8.21246e-284	-2.13492	0.135	0.484	4.79082e-279	FAPs
ZNF385D	1.52625e-279	1.94872	0.344	0.117	8.90353e-275	FAPs
EYA4	1.71166e-279	-2.4036	0.1	0.443	9.98511e-275	FAPs
AC241952.1	3.13256e-276	-1.94627	0.158	0.503	1.82741e-271	FAPs
SLC36A2	2.39762e-275	-2.38519	0.112	0.45	1.39867e-270	FAPs
AC138904.3	6.10031e-274	-2.82481	0.073	0.402	3.55868e-269	FAPs
ODF2L	5.72169e-271	2.16779	0.26	0.072	3.3378e-266	FAPs
AC011287.1	8.05311e-270	-2.73248	0.108	0.433	4.69786e-265	FAPs
OBSCN	1.60197e-268	-1.59139	0.287	0.607	9.34526e-264	FAPs
SLC16A10	3.14113e-267	-2.83885	0.081	0.403	1.83241e-262	FAPs
MBNL1	4.18171e-264	-1.1864	0.559	0.775	2.43944e-259	FAPs
CD36	1.52071e-262	-2.21019	0.157	0.487	8.8712e-258	FAPs
PRRX1	1.10371e-259	1.89422	0.45	0.211	6.43863e-255	FAPs
FAM160A1	7.24028e-257	-2.55155	0.085	0.403	4.22369e-252	FAPs
PYGM	1.58427e-255	-1.77529	0.188	0.519	9.24198e-251	FAPs
GBE1	3.40069e-253	-1.9892	0.191	0.507	1.98382e-248	FAPs
AC020909.2	1.40045e-252	-1.41204	0.307	0.63	8.16968e-248	FAPs
ARPP21	5.81011e-252	-2.49493	0.09	0.406	3.38938e-247	FAPs
LRRC39	2.74315e-249	-2.38223	0.093	0.406	1.60024e-244	FAPs
SASH1	5.29359e-249	1.75955	0.286	0.089	3.08807e-244	FAPs
ANKRD23	8.59837e-249	-2.09196	0.125	0.447	5.01595e-244	FAPs
FGF13	1.59293e-248	-1.84203	0.19	0.512	9.29249e-244	FAPs
SPARC	2.16012e-248	2.13135	0.265	0.08	1.26013e-243	FAPs
ZFP36L2	4.30072e-246	1.79856	0.291	0.092	2.50887e-241	FAPs
DAPK2	1.31374e-245	-1.97226	0.157	0.478	7.66382e-241	FAPs
ANK3	7.63475e-245	-2.0937	0.111	0.428	4.45381e-240	FAPs
EGFR	8.97061e-245	1.72973	0.385	0.156	5.23309e-240	FAPs
RALGAPA2	2.48556e-244	-1.81449	0.163	0.481	1.44997e-239	FAPs
JPH1	2.74462e-243	-2.58083	0.07	0.377	1.6011e-238	FAPs
B2M	2.5151e-239	1.30326	0.365	0.137	1.46721e-234	FAPs
SGCD	2.76874e-238	-1.36893	0.394	0.644	1.61517e-233	FAPs
CADM2	3.18548e-235	-2.48722	0.108	0.415	1.85828e-230	FAPs
SGCG	5.85221e-233	-2.43922	0.08	0.38	3.41395e-228	FAPs
ASB5	8.44085e-232	-2.46598	0.083	0.384	4.92405e-227	FAPs
PALLD	7.94659e-231	-1.37202	0.361	0.638	4.63572e-226	FAPs
LAMC1	6.03631e-230	2.14247	0.34	0.137	3.52134e-225	FAPs
PLCL2	1.37347e-227	-1.87603	0.141	0.449	8.01228e-223	FAPs
OSBPL6	1.04148e-226	-2.30664	0.088	0.386	6.0756e-222	FAPs
PPP1R3A	1.61304e-224	-2.5358	0.058	0.347	9.40982e-220	FAPs
UBE2G1	2.43467e-224	-2.01235	0.12	0.423	1.42029e-219	FAPs
TACC2	2.54136e-222	-1.68509	0.172	0.478	1.48253e-217	FAPs
CECR2	2.27096e-221	-1.95534	0.106	0.407	1.32479e-216	FAPs
CELF2	8.8756e-221	1.57978	0.491	0.258	5.17767e-216	FAPs
PLCL1	3.22104e-219	-1.88783	0.181	0.478	1.87903e-214	FAPs
ART3	7.40828e-218	-2.37543	0.087	0.376	4.32169e-213	FAPs
STAC3	5.55022e-216	-1.80593	0.144	0.444	3.23777e-211	FAPs
MSI2	2.02501e-215	-1.91371	0.13	0.428	1.18131e-210	FAPs
ERBB4	2.5117e-215	-2.32013	0.111	0.397	1.46523e-210	FAPs
HDAC9	1.93125e-214	-2.45465	0.075	0.36	1.12661e-209	FAPs
PATJ	1.79814e-213	-2.01009	0.126	0.418	1.04896e-208	FAPs
MIR1-1HG	6.91695e-211	-1.55453	0.208	0.511	4.03507e-206	FAPs
TGFBR3	2.8521e-210	2.22827	0.254	0.083	1.6638e-205	FAPs
ASB15	2.17187e-209	-2.50441	0.066	0.341	1.26698e-204	FAPs
ANTXR1	2.38187e-209	1.6698	0.269	0.09	1.38949e-204	FAPs
AHNAK	6.23095e-209	1.0142	0.523	0.269	3.63489e-204	FAPs
TNIK	3.33918e-208	-1.93725	0.12	0.407	1.94794e-203	FAPs
MIR100HG	3.55527e-208	1.82794	0.253	0.082	2.074e-203	FAPs
TNNT3	6.09048e-208	-1.28752	0.541	0.755	3.55294e-203	FAPs
EGR1	7.74009e-208	1.94494	0.415	0.203	4.51526e-203	FAPs
AKT3	9.22828e-208	1.45632	0.358	0.147	5.38341e-203	FAPs
TCF4	9.27653e-208	1.51512	0.54	0.333	5.41156e-203	FAPs
TRIM54	2.48347e-207	-1.61537	0.181	0.477	1.44876e-202	FAPs
PFKFB1	1.19376e-206	-2.69636	0.052	0.32	6.96393e-202	FAPs
PRKG1	1.42113e-206	-1.37965	0.405	0.648	8.29033e-202	FAPs
NPHP1	2.05445e-206	-1.9563	0.1	0.385	1.19849e-201	FAPs
TPD52L1	1.54407e-204	-2.15146	0.082	0.36	9.00748e-200	FAPs
CACNA1S	5.16105e-201	-1.86377	0.129	0.415	3.01075e-196	FAPs
AHI1	5.67467e-200	1.8527	0.358	0.159	3.31038e-195	FAPs
CPED1	5.46721e-199	-1.48552	0.319	0.573	3.18935e-194	FAPs
ACTN2	1.62355e-198	-1.73812	0.167	0.45	9.47116e-194	FAPs
MYBPC2	1.10099e-195	-1.92073	0.185	0.457	6.42276e-191	FAPs
EGF	3.00842e-195	-2.54028	0.057	0.318	1.75499e-190	FAPs
CLTCL1	1.35097e-194	-2.03896	0.089	0.361	7.88101e-190	FAPs
SLC7A2	2.37062e-194	-2.26062	0.074	0.342	1.38293e-189	FAPs
MEF2C-AS1	9.5848e-194	-2.53251	0.069	0.33	5.59139e-189	FAPs
FSD2	1.01552e-193	-2.3301	0.054	0.315	5.92415e-189	FAPs
NOS1	4.30096e-193	-2.71138	0.052	0.309	2.50901e-188	FAPs
RHOBTB1	7.58219e-193	-2.14701	0.114	0.387	4.42315e-188	FAPs
ABLIM2	1.63486e-191	-2.33654	0.074	0.337	9.53714e-187	FAPs
TMEM38A	6.18384e-190	-2.16036	0.07	0.332	3.6074e-185	FAPs
MYOZ1	4.15131e-189	-1.79333	0.126	0.402	2.42171e-184	FAPs
SLC9A9	1.74269e-187	1.14801	0.305	0.115	1.01662e-182	FAPs
NRAP	2.66958e-181	-1.76313	0.137	0.406	1.55733e-176	FAPs
PPP2R3A	3.10379e-181	-1.41826	0.25	0.516	1.81062e-176	FAPs
MYOM2	9.10549e-181	-2.57104	0.049	0.293	5.31178e-176	FAPs
USP54	3.67632e-180	-1.5856	0.185	0.454	2.14462e-175	FAPs
CLCN1	5.98889e-179	-2.46608	0.05	0.293	3.49368e-174	FAPs
SRL	2.34735e-178	-2.31609	0.064	0.311	1.36935e-173	FAPs
KIF1B	5.3755e-178	-1.21041	0.282	0.554	3.13585e-173	FAPs
DPF3	1.14038e-177	-2.81332	0.032	0.266	6.65252e-173	FAPs
DEPTOR	5.16961e-177	-1.70349	0.122	0.385	3.01574e-172	FAPs
CHD9	5.42064e-177	1.33022	0.597	0.429	3.16219e-172	FAPs
BEST3	3.03953e-174	-2.17301	0.07	0.317	1.77314e-169	FAPs
FILIP1	1.86243e-171	-1.38253	0.237	0.506	1.08647e-166	FAPs
MAGI2	2.2943e-171	1.87815	0.345	0.163	1.3384e-166	FAPs
TMEM233	4.07386e-171	-2.39126	0.07	0.312	2.37653e-166	FAPs
LRRC2	2.26671e-168	-2.04894	0.074	0.317	1.32231e-163	FAPs
CBLB	2.56647e-168	1.81436	0.314	0.136	1.49718e-163	FAPs
PRR16	9.1548e-168	-2.04172	0.101	0.35	5.34054e-163	FAPs
UNC13B	1.10119e-165	-1.72745	0.117	0.368	6.42391e-161	FAPs
KLHL31	1.29907e-165	-2.50093	0.048	0.278	7.57825e-161	FAPs
FAM189A2	2.60716e-165	-2.38266	0.044	0.273	1.52091e-160	FAPs
PHKG1	7.28419e-165	-2.49314	0.047	0.275	4.24931e-160	FAPs
RPL3L	1.61322e-161	-2.16861	0.055	0.286	9.41089e-157	FAPs
GPATCH8	2.66385e-161	-1.15621	0.303	0.551	1.55399e-156	FAPs
JPH2	6.71263e-161	-2.39569	0.035	0.257	3.91588e-156	FAPs
TMEM161B-AS1	9.85757e-161	-1.81935	0.118	0.361	5.75051e-156	FAPs
ATP1B1	5.7175e-159	-2.1343	0.073	0.305	3.33536e-154	FAPs
PCNT	1.10636e-157	-1.45156	0.144	0.401	6.45405e-153	FAPs
NEO1	1.13227e-157	-1.98967	0.096	0.331	6.60522e-153	FAPs
ZEB1	1.77456e-157	1.32594	0.601	0.442	1.03521e-152	FAPs
MYH1	6.81396e-157	-2.13641	0.317	0.539	3.97499e-152	FAPs
KBTBD12	9.04988e-157	-2.37141	0.052	0.273	5.27934e-152	FAPs
SORBS1	1.56836e-156	-1.31446	0.156	0.411	9.14917e-152	FAPs
ANK1	9.6592e-156	-2.1307	0.063	0.29	5.63479e-151	FAPs
PPM1L	1.7848e-153	-1.71725	0.126	0.367	1.04118e-148	FAPs
PRKCQ	4.15454e-153	-2.34619	0.045	0.261	2.42359e-148	FAPs
ATP2A2	9.13585e-153	-1.70746	0.23	0.459	5.32949e-148	FAPs
LRRFIP1	1.58374e-152	-1.20271	0.22	0.477	9.23892e-148	FAPs
ATP8A1	3.8318e-152	-1.78153	0.085	0.319	2.23532e-147	FAPs
PPP1R12B	5.69149e-151	-1.1486	0.279	0.523	3.32019e-146	FAPs
EXOC6	2.40826e-150	-1.82224	0.096	0.327	1.40488e-145	FAPs
[truncated: 3,072 more rows]
